# Supplementary material for: Safety, pharmacokinetics and antiviral activity of PGT121, a broadly neutralizing monoclonal antibody against HIV-1: a randomized, placebo-controlled, phase 1 clinical trial
Source: Nat Med. 2021 Oct 7;27(10):1718–24. doi: 10.1038/s41591-021-01509-0 (PMC8516645; doi:10.1038/s41591-021-01509-0)
Supplement: Supplementary file 3 — Spreadsheet of HIV-1 strains tested and recorded in CATNAP, the Los Alamos HIV database tool. [file 41591_2021_1509_MOESM3_ESM.xlsx]

## Sheet: neutral
IC50 values for PGT121, data extracted from CATNAP, IC50 scores, excluding non-M group and known Tier 1 viruses
Virus name	Tier	Subtype	Infection stage	Coreceptor	Country	Year	Accession	Alias	Seq data	Seq name	PGT121:IC50: geometric mean	PGT121:IC50: by study
0013095_2_11	2	C	intermediate	CCR5	INDIA	2000	EF117267	HIV_0013095_2_11, 0013095-2.11, HIV-0013095-2.11, 0013095.2.11, 0013095	Yes	C.IN.2000.0013095_2_11.EF117267	UD	>10: Freund2015;>10: Freund2017;>1: Khan2018_dataset2;>25: Bonsignori2017;>25: Bricault2019_dataset2;>40: Khan2018_dataset1;>50: Bournazos2016_dataset1;>50: Bricault2019;>50: Bricault2019_dataset3;>50: Doria-Rose2016;>50: Ferguson2013;>50: Huang2014;>50: Huang2016a_dataset1;>50: Kwon2018;>50: Mouquet2012a;>50: Sok2013;>50: Sok2014;>50: Sok2016;>50: Steinhardt2018;>50: Xu2017
001428_2_42	2	C	intermediate	CCR5	INDIA	2000	EF117266	HIV-001428-2.42, HIV_001428_2_42, 001428-2.42, 001428	Yes	C.IN.2000.001428_2_42.EF117266	0.017887	0.007: Bonsignori2017;0.007: Bricault2019_dataset2;0.014: Bricault2019_dataset3;0.014: Ferguson2013;0.014: Sok2013;0.014: Sok2014;0.014: Sok2016;0.02: Freund2015;0.020: Freund2017;0.023: Bricault2019;0.02300: Doria-Rose2016;0.023: Huang2014;0.023: Huang2016a_dataset1;0.023: Kwon2018;0.023: Steinhardt2018;0.023: Xu2017;0.0259: Khan2018_dataset1;0.026: Bournazos2016_dataset1;0.026: Mouquet2012a
0041_V3_C18	2	C	early		TANZANIA	2004	HM215253	0041.V3.C18	Yes	C.TZ.2004.0041_V3_C18.HM215253	2.17917	1.866: Bricault2019_dataset1;1.866: Wagh2016;2.972: Bricault2019_datasetPGT121
0077_V1_C16	2	C	early		TANZANIA	2003	HM215254	0077_V1.C16, 0077.V1.C16, 0077	Yes	C.TZ.2003.0077_V1_C16.HM215254	UD	>20: Bricault2019_datasetPGT121;>25: Bonsignori2017;>25: Bricault2019_dataset2;>50: Bricault2019;>50: Bricault2019_dataset1;>50: Doria-Rose2016;>50: Huang2014;>50: Huang2016a_dataset1;>50: Kwon2018;>50: Steinhardt2018;>50: Wagh2016;>50: Xu2017
00836_2_5	1B or 2	C	early	CCR5	INDIA	2000	EF117265	HIV-00836-2.5, 836, 00836-2.5, HIV_00836_2, HIV_00836_2_5, 00836-2.5.SG3	Yes	C.IN.2000.00836_2_5.EF117265	31.8	31.8: Bricault2019;31.80000: Doria-Rose2016;31.8: Huang2014;31.8: Huang2016a_dataset1;31.8: Kwon2018;31.8: Steinhardt2018;31.8: Xu2017;>25: Bonsignori2017;>25: Bricault2019_dataset2
0260_V5_C36		A1	early		TANZANIA	2005	HM215256	0260.5.36, 0260.v5.c36	Yes	A1.TZ.2005.0260_V5_C36.HM215256	0.052274	0.039: Bricault2019;0.03900: Doria-Rose2016;0.039: Huang2014;0.039: Huang2016a_dataset1;0.039: Kwon2018;0.039: Steinhardt2018;0.039: Wagh2018;0.039: Xu2017;0.04: Doria-Rose2014;0.0466: Khan2018_dataset1;0.053: Bricault2019_dataset3;0.053: Ferguson2013;0.053: Sok2014;0.053: Sok2016;0.053: vanGils2016;0.054: Bournazos2016_dataset1;0.054: Mouquet2012a;0.056: Bonsignori2017;0.056: Bricault2019_datase…
0330_V4_C3	2	A1	early		TANZANIA	2005	HM215257	0330.v4.c3	Yes	A1.TZ.2005.0330_V4_C3.HM215257	0.046915	0.036: Wagh2018;0.041: Bricault2019;0.04100: Doria-Rose2016;0.041: Huang2014;0.041: Huang2016a_dataset1;0.041: Kwon2018;0.041: Steinhardt2018;0.041: Xu2017;0.05: Bricault2019_dataset3;0.05: Ferguson2013;0.05: Sok2013;0.05: Sok2014;0.05: Sok2016;0.056: Alam2017_dataset1;0.067: Bonsignori2017;0.067: Bricault2019_dataset2
0439_V5_C1	2	A1	early		TANZANIA	2005	HM215258	439, 0439.v5.c1	Yes	A1.TZ.2005.0439_V5_C1.HM215258	UD	>25: Bonsignori2017;>25: Bricault2019_dataset2;>50: Alam2017_dataset1;>50: Bricault2019;>50: Doria-Rose2016;>50: Huang2014;>50: Huang2016a_dataset1;>50: Kwon2018;>50: Steinhardt2018;>50: Wagh2018;>50: Xu2017
0815_V3_C3	2	A1D	early		TANZANIA	2004	HM215260	0815.V3.C3, 815, 0815.v3.c3	Yes	A1D.TZ.2004.0815_V3_C3.HM215260	0.019492	0.0091: Khan2018_dataset1;0.012: Alam2017_dataset1;0.016: Bonsignori2017;0.016: Bricault2019_dataset2;0.017: Freund2015;0.017: Freund2017;0.02: Bricault2019;0.02000: Doria-Rose2016;0.02: Huang2014;0.02: Huang2016a_dataset1;0.02: Kwon2018;0.02: Steinhardt2018;0.02: Xu2017;0.022: Bournazos2016_dataset1;0.022: Mouquet2012a;0.025: Bricault2019_dataset3;0.025: Ferguson2013;0.025: Sok2013;0.025: Sok201…
0921_V2_C14	2	C	early		TANZANIA	2004	HM215262	0921.V2.C14, 0921.v2.c14, 921	Yes	C.TZ.2004.0921_V2_C14.HM215262	14.4983	13.428: Bricault2019_datasetPGT121;15.065: Bricault2019_dataset1;15.065: Wagh2016;>25: Bonsignori2017;>25: Bricault2019_dataset2;>50: Bricault2019;>50: Doria-Rose2016;>50: Huang2014;>50: Huang2016a_dataset1;>50: Kwon2018;>50: Steinhardt2018;>50: Xu2017
0933_V4_C4	3	C	early		TANZANIA	2005	HM215352	933_V4_C4, 0933.v4.c4, 933.v4.c4	Yes	C.TZ.2005.0933_V4_C4.HM215352	UD	>20: Bricault2019_datasetPGT121;>50: Bricault2019_dataset1;>50: Wagh2016
0984_V2_C2	3	C	early		TANZANIA	2004	HM215263	0984.v2.c2	Yes	C.TZ.2004.0984_V2_C2.HM215263	0.26798	0.264: Bricault2019_datasetPGT121;0.27: Bricault2019_dataset1;0.27: Wagh2016
1006_11_C3_1601	2	B	acute		UNITED STATES	1997	EU289183	1006-11.C3.1601, BB1006-11.C3.1601, 1006	Yes	B.US.1997.1006_11_C3_1601.EU289183	0.002639	0.002: Bricault2019_dataset3;0.002: Ferguson2013;0.002: Freund2015;0.002: Freund2017;0.002: Sok2013;0.002: Sok2014;0.002: Sok2016;0.002: vanGils2016;0.008: Bournazos2016_dataset1;0.008: Mouquet2012a
1012_11_TC21_3257	1B or 2	B	acute		UNITED STATES	1997	EU289184	1012-11.TC21.3257, BB1012-11.TC21, 1012	Yes	B.US.1997.1012_11_TC21_3257.EU289184	0.0053325	0.003: Bricault2019_dataset3;0.003: Ferguson2013;0.003: Sok2013;0.003: Sok2014;0.003: Sok2016;0.003: vanGils2016;0.008: Bournazos2016_dataset1;0.008: Freund2015;0.008: Freund2017;0.008: Mouquet2012a;0.0332: Khan2018_dataset1
1054_07_TC4_1499	2	B	acute		UNITED STATES	1997	EU289185	1054, BB1054-07.TC4.1499, 1054-07.TC4.1499	Yes	B.US.1997.1054_07_TC4_1499.EU289185	0.068968	0.041: Freund2015;0.041: Freund2017;0.064: Bricault2019_dataset3;0.064: Ferguson2013;0.064: Sok2013;0.064: Sok2014;0.064: Sok2016;0.102: Khan2018_dataset1;0.115: Bournazos2016_dataset1;0.115: Mouquet2012a
1056_10_TA11_1826	1B or 2	B	acute		UNITED STATES	1998	EU289186	BB1056-10.TA11.1826, 1056, 1056-10.TA11.1826	Yes	B.US.1998.1056_10_TA11_1826.EU289186	0.01349	0.004: Bricault2019_dataset3;0.004: Ferguson2013;0.004: Sok2013;0.004: Sok2014;0.004: Sok2016;0.012: Khan2018_dataset2;0.034: Freund2015;0.034: Freund2017;0.0435: Khan2018_dataset1;0.066: Bournazos2016_dataset1;0.066: Mouquet2012a
1170887_08	2	C	acute		SOUTH AFRICA	2008	JQ352801	BP0028_08, 1170887.08	Yes	C.ZA.2008.1170887_08.JQ352801	UD	>20: Bricault2019_datasetPGT121;>50: Bricault2019_dataset1;>50: Wagh2016
1245045	2	C	acute		SOUTH AFRICA	2008	HQ595742		Yes	C.ZA.2008.1245045.HQ595742	UD	>20: Bricault2019_datasetPGT121;>50: Bricault2019_dataset1;>50: Wagh2016
1394_C9G1	2	C	acute		MALAWI	2004	FJ444527	1394C9G1(RevM), 1394C9G1_Rev-, 1394C9G1, 1394C9G1(Rev-), 1394_C9G1_Rev-, 1394, 1394C9G1_REV_, 1394C9_G1(Rev-)	Yes	C.MW.2004.1394_C9G1.FJ444527	0.39926	0.264: Bricault2019_dataset3;0.264: Ferguson2013;0.264: Sok2013;0.264: Sok2014;0.264: Sok2016;0.334: Bricault2019_dataset1;0.334: Wagh2016;0.3478: Khan2018_dataset1;0.486: Bournazos2016_dataset1;0.486: Mouquet2012a;0.823: Bricault2019_datasetPGT121;0.823: Freund2015;0.823: Freund2017
16055_2_3	2	C	acute	CCR5	INDIA	1999	EF117268	16055, HIV_16055_2_3, 16055-2.3, HIV-16055-2.3	Yes	C.IN.1999.16055_2_3.EF117268	0.5131	0.153: Bricault2019_dataset3;0.153: Ferguson2013;0.153: Sok2013;0.153: Sok2014;0.153: vanGils2016;0.1979: Khan2018_dataset1;0.444: Bournazos2016_dataset1;0.444: Mouquet2012a;0.772: Freund2015;0.772: Freund2017;1.02: Bricault2019;1.02000: Doria-Rose2016;1.02: Huang2014;1.02: Huang2016a_dataset1;1.02: Kwon2018;1.02: Steinhardt2018;1.02: Xu2017;1.18: Bonsignori2017;1.18: Bricault2019_dataset2
16845_2_22	2	C	early	CCR5	INDIA	1999	EF117269	HIV-16845-2.22, 16845-2.22, 16845, HIV_16845_2_22	Yes	C.IN.1999.16845_2_22.EF117269	5.80007	0.494: Bournazos2016_dataset2;0.7864: Khan2018_dataset1;3.969: Bricault2019_dataset3;3.969: Ferguson2013;3.969: Sok2013;3.969: Sok2016;3.97: Sok2014;7.98: Bonsignori2017;7.98: Bricault2019_dataset2;8.512: Freund2015;8.512: Freund2017;9.41: Bricault2019;9.41000: Doria-Rose2016;9.41: Huang2014;9.41: Huang2016a_dataset1;9.41: Kwon2018;9.41: Steinhardt2018;9.41: Xu2017;12.685: Bournazos2016_dataset1;…
16936_2_21	2	C	intermediate	CCR5	INDIA	1999	EF117270	16936-2.21, 16936, 16936-2.21.SG3	Yes	C.IN.1999.16936_2_21.EF117270	0.0027415	0.002: Bonsignori2017;0.002: Bricault2019_dataset2;0.003: Bricault2019;0.00300: Doria-Rose2016;0.003: Huang2014;0.003: Huang2016a_dataset1;0.003: Kwon2018;0.003: Steinhardt2018;0.003: Xu2017
1811_B3_23	2	C	intermediate		BOTSWANA	2004	KC154012	1811_B3.23	Yes	C.BW.2004.1811_B3_23.KC154012	0.024771	0.02: Bricault2019_dataset1;0.02: Wagh2016;0.038: Bricault2019_datasetPGT121
190049		D	acute		UGANDA	2005	JX236668		Yes	D.UG.2005.190049.JX236668	UD	>50: Wagh2018
191084_B7_19	2	A1	intermediate		UGANDA	2007	HM215266	IAVI-191084, 191084_B7-19, 191084CB7M19, 191084B7-19	Yes	A1.UG.2007.191084_B7_19.HM215266	0.022737	0.011: Bricault2019_dataset3;0.011: Ferguson2013;0.011: Sok2013;0.011: Sok2014;0.011: Sok2016;0.019: Wagh2018;0.038: Freund2015;0.038: Freund2017;0.042: Bournazos2016_dataset1;0.042: Mouquet2012a;0.1077: Khan2018_dataset1
19157834_V1	2	C	acute		SOUTH AFRICA	2005	HQ595743	19157834_v1	Yes	C.ZA.2005.19157834_V1.HQ595743	0.0077639	0.006: Bricault2019_dataset1;0.006: Wagh2016;0.013: Bricault2019_datasetPGT121
191647		D	acute		UGANDA	2007	JX236670		Yes	D.UG.2007.191647.JX236670	0.572	0.572: Wagh2018
191727_F6		D	intermediate		UGANDA	2007	HM215269		Yes	D.UG.2007.191727_F6.HM215269	UD	>50: Wagh2018
191821_E6_1	2	D	intermediate		UGANDA	2006	HM215270	IAVI-191821, 191821, 191821.E6.1	Yes	D.UG.2006.191821_E6_1.HM215270	UD	>10: Freund2015;>10: Freund2017;>25: Bonsignori2017;>25: Bricault2019_dataset2;>50: Bournazos2016_dataset1;>50: Bricault2019;>50: Bricault2019_dataset3;>50: Ferguson2013;>50: Kwon2018;>50: Mouquet2012a;>50: Steinhardt2018;>50: Wagh2018;>50: Xu2017
191845_B11		A1	intermediate		UGANDA	2007	HM215271	IAVI-191845, 191845	Yes	A1.UG.2007.191845_B11.HM215271	0.002	0.002: Wagh2018
191859		D	acute		UGANDA	2008	JX236672		Yes	D.UG.2008.191859.JX236672	3.513	3.513: Wagh2018
191882		D	acute		UGANDA	2007	JX236673		Yes	D.UG.2007.191882.JX236673	1.498	1.498: Wagh2018
191955_A11	2	A1	intermediate		UGANDA	2007	HM215272	191955, IAVI-191955	Yes	A1.UG.2007.191955_A11.HM215272	UD	>10: Freund2015;>10: Freund2017;>20: Bournazos2016_dataset1;>40: Khan2018_dataset1;>50: Bricault2019_dataset3;>50: Ferguson2013;>50: Mouquet2012a;>50: Sok2014;>50: Sok2016;>50: Wagh2018
19252094_A5_G2	2	C	acute		SOUTH AFRICA	2005	HQ615953		Yes	C.ZA.2005.19252094_A5_G2.HQ615953	0.025137	0.019: Bricault2019_dataset1;0.019: Wagh2016;0.044: Bricault2019_datasetPGT121
19314479_A2_5	2	C	acute		SOUTH AFRICA	2005	HQ615958		Yes	C.ZA.2005.19314479_A2_5.HQ615958	UD	>20: Bricault2019_datasetPGT121;>50: Bricault2019_dataset1;>50: Wagh2016
19707346_E8_C6	3	C	acute		SOUTH AFRICA	2006	HQ615951		Yes	C.ZA.2006.19707346_E8_C6.HQ615951	UD	>20: Bricault2019_datasetPGT121;>50: Bricault2019_dataset1;>50: Wagh2016
19715820_A10_H2	2	C	acute		SOUTH AFRICA	2007	HQ615950		Yes	C.ZA.2007.19715820_A10_H2.HQ615950	0.033801	0.023: Bricault2019_dataset1;0.023: Wagh2016;0.073: Bricault2019_datasetPGT121
1HB1_D0_012016_B4_S3		B			UNITED STATES	2015	KY323728		Yes	B.US.2015.1HB1_D0_012016_B4_S3.KY323728	0.012	0.012: Caskey2017
1HB1_D0_012016_C7_S6		B			UNITED STATES	2015	KY323730		Yes	B.US.2015.1HB1_D0_012016_C7_S6.KY323730	0.038	0.038: Caskey2017
1HB1_D0_012016_F10_S11		B			UNITED STATES	2015	KY323732		Yes	B.US.2015.1HB1_D0_012016_F10_S11.KY323732	0.981	0.981: Caskey2017
1HB1_D0_012216_B2_S21		B			UNITED STATES	2015	KY323738		Yes	B.US.2015.1HB1_D0_012216_B2_S21.KY323738	0.04	0.04: Caskey2017
1HB1_D0_012216_G6_S32		B			UNITED STATES	2015	KY323747		Yes	B.US.2015.1HB1_D0_012216_G6_S32.KY323747	0.004	0.004: Caskey2017
1HB1_W4_012016_D10_S47		B			UNITED STATES	2015	KY323786		Yes	B.US.2015.1HB1_W4_012016_D10_S47.KY323786	UD	>50: Caskey2017
1HB1_W4_020416_A6_S52		B			UNITED STATES	2015	KY323804		Yes	B.US.2015.1HB1_W4_020416_A6_S52.KY323804	UD	>50: Caskey2017
1HB1_W4_020416_B2_S54		B			UNITED STATES	2015	KY323805		Yes	B.US.2015.1HB1_W4_020416_B2_S54.KY323805	UD	>50: Caskey2017
1HB1_W4_020416_D3_S58		B			UNITED STATES	2015	KY323809		Yes	B.US.2015.1HB1_W4_020416_D3_S58.KY323809	UD	>50: Caskey2017
1HB1_W4_020416_H6_S65		B			UNITED STATES	2015	KY323812		Yes	B.US.2015.1HB1_W4_020416_H6_S65.KY323812	UD	>50: Caskey2017
1HB2_D0_102315_C3_S1		B			UNITED STATES	2015	KY323819		Yes	B.US.2015.1HB2_D0_102315_C3_S1.KY323819	0.05	0.05: Caskey2017
1HB2_D0_102315_C7_S2		B			UNITED STATES	2015	KY323820		Yes	B.US.2015.1HB2_D0_102315_C7_S2.KY323820	0.029	0.029: Caskey2017
1HB2_D0_102615_B11_S13		B			UNITED STATES	2015	KY323827		Yes	B.US.2015.1HB2_D0_102615_B11_S13.KY323827	0.032	0.032: Caskey2017
1HB2_D0_102615_C8_S18		B			UNITED STATES	2015	KY323831		Yes	B.US.2015.1HB2_D0_102615_C8_S18.KY323831	0.051	0.051: Caskey2017
1HB2_D0_102615_E9_S22		B			UNITED STATES	2015	KY323834		Yes	B.US.2015.1HB2_D0_102615_E9_S22.KY323834	0.058	0.058: Caskey2017
1HB2_W4_103015_C9_S80		B			UNITED STATES	2015	KY323875		Yes	B.US.2015.1HB2_W4_103015_C9_S80.KY323875	UD	>50: Caskey2017
1HB2_W4_103015_D11_S85		B			UNITED STATES	2015	KY323876		Yes	B.US.2015.1HB2_W4_103015_D11_S85.KY323876	UD	>50: Caskey2017
1HB2_W4_103015_D7_S84		B			UNITED STATES	2015	KY323878		Yes	B.US.2015.1HB2_W4_103015_D7_S84.KY323878	UD	>50: Caskey2017
1HB2_W4_103015_F1_S87		B			UNITED STATES	2015	KY323879		Yes	B.US.2015.1HB2_W4_103015_F1_S87.KY323879	UD	>50: Caskey2017
1HB2_W4_103015_F2_S88		B			UNITED STATES	2015	KY323880		Yes	B.US.2015.1HB2_W4_103015_F2_S88.KY323880	UD	>50: Caskey2017
1HB3_D0_102315_G10_S34		B			UNITED STATES	2015	KY323891		Yes	B.US.2015.1HB3_D0_102315_G10_S34.KY323891	0.012	0.012: Caskey2017
1HB3_D0_102915_B2_S49		B			UNITED STATES	2015	KY323899		Yes	B.US.2015.1HB3_D0_102915_B2_S49.KY323899	0.007	0.007: Caskey2017
1HB3_D0_102915_B6_S51		B			UNITED STATES	2015	KY323901		Yes	B.US.2015.1HB3_D0_102915_B6_S51.KY323901	0.013	0.013: Caskey2017
1HB3_D0_102915_C7_S56		B			UNITED STATES	2015	KY323904		Yes	B.US.2015.1HB3_D0_102915_C7_S56.KY323904	0.008	0.008: Caskey2017
1HB3_W4_102815_F7_S45		B			UNITED STATES	2015	KY323981		Yes	B.US.2015.1HB3_W4_102815_F7_S45.KY323981	UD	>50: Caskey2017
1HB3_W4_110215_C10_S52E		B			UNITED STATES	2015	KY323984		Yes	B.US.2015.1HB3_W4_110215_C10_S52E.KY323984	UD	>50: Caskey2017
1HB3_W4_110215_C7_S50E		B			UNITED STATES	2015	KY323986		Yes	B.US.2015.1HB3_W4_110215_C7_S50E.KY323986	UD	>50: Caskey2017
1HB3_W4_110215_G3_S63		B			UNITED STATES	2015	KY323992		Yes	B.US.2015.1HB3_W4_110215_G3_S63.KY323992	UD	>50: Caskey2017
1HB3_W4_110215_H3_S67		B			UNITED STATES	2015	KY323995		Yes	B.US.2015.1HB3_W4_110215_H3_S67.KY323995	UD	>50: Caskey2017
1HC1_D0_061516_A1_S68		B			UNITED STATES	2015	KY323997		Yes	B.US.2015.1HC1_D0_061516_A1_S68.KY323997	0.148	0.148: Caskey2017
1HC1_D0_061516_B5_S69		B			UNITED STATES	2015	KY323998		Yes	B.US.2015.1HC1_D0_061516_B5_S69.KY323998	0.512	0.512: Caskey2017
1HC1_D0_061516_C4_S70		B			UNITED STATES	2015	KY323999		Yes	B.US.2015.1HC1_D0_061516_C4_S70.KY323999	0.154	0.154: Caskey2017
1HC1_D0_061616_G4_S15		B			UNITED STATES	2015	KY324000		Yes	B.US.2015.1HC1_D0_061616_G4_S15.KY324000	0.175	0.175: Caskey2017
1HC1_D0_070516_F10_S90		B			UNITED STATES	2015	KY324006		Yes	B.US.2015.1HC1_D0_070516_F10_S90.KY324006	0.069	0.069: Caskey2017
1HC1_D0_070516_F11_S91		B			UNITED STATES	2015	KY324007		Yes	B.US.2015.1HC1_D0_070516_F11_S91.KY324007	0.036	0.036: Caskey2017
1HC1_W4_070116_B8_S30		B			UNITED STATES	2015	KY324042		Yes	B.US.2015.1HC1_W4_070116_B8_S30.KY324042	UD	>50: Caskey2017
1HC1_W4_070516PL2_B4_S96		B			UNITED STATES	2015	KY324049		Yes	B.US.2015.1HC1_W4_070516PL2_B4_S96.KY324049	UD	>50: Caskey2017
1HC1_W4_070516PL2_G5_S11		B			UNITED STATES	2015	KY324056		Yes	B.US.2015.1HC1_W4_070516PL2_G5_S11.KY324056	0.217	0.217: Caskey2017
1HC1_W4_070516PL3_A3_S14		B			UNITED STATES	2015	KY324059		Yes	B.US.2015.1HC1_W4_070516PL3_A3_S14.KY324059	UD	>50: Caskey2017
1HC1_W4_071216_D3_S66		B			UNITED STATES	2015	KY324070		Yes	B.US.2015.1HC1_W4_071216_D3_S66.KY324070	0.245	0.245: Caskey2017
1HC1_W4_071216_F7_S69		B			UNITED STATES	2015	KY324072		Yes	B.US.2015.1HC1_W4_071216_F7_S69.KY324072	UD	>50: Caskey2017
1HC2_D0_012016_A5_S39		B			UNITED STATES	2015	KY324082		Yes	B.US.2015.1HC2_D0_012016_A5_S39.KY324082	0.067	0.067: Caskey2017
1HC2_D0_012016_F5_S52		B			UNITED STATES	2015	KY324092		Yes	B.US.2015.1HC2_D0_012016_F5_S52.KY324092	0.066	0.066: Caskey2017
1HC2_D0_012216_C11_S66		B			UNITED STATES	2015	KY324098		Yes	B.US.2015.1HC2_D0_012216_C11_S66.KY324098	0.016	0.016: Caskey2017
1HC2_D0_012216_D1_S67		B			UNITED STATES	2015	KY324102		Yes	B.US.2015.1HC2_D0_012216_D1_S67.KY324102	0.012	0.012: Caskey2017
1HC2_D0_012216_F9_S75		B			UNITED STATES	2015	KY324109		Yes	B.US.2015.1HC2_D0_012216_F9_S75.KY324109	0.012	0.012: Caskey2017
1HC2_D0_012216_H10_S82		B			UNITED STATES	2015	KY324110		Yes	B.US.2015.1HC2_D0_012216_H10_S82.KY324110	0.011	0.011: Caskey2017
1HC2_W4_012016_F6_S83		B			UNITED STATES	2015	KY324140		Yes	B.US.2015.1HC2_W4_012016_F6_S83.KY324140	UD	>50: Caskey2017
1HC2_W4_012016_H12_S93		B			UNITED STATES	2015	KY324144		Yes	B.US.2015.1HC2_W4_012016_H12_S93.KY324144	UD	>50: Caskey2017
1HC2_W4_012216_A10_S1		B			UNITED STATES	2015	KY324146		Yes	B.US.2015.1HC2_W4_012216_A10_S1.KY324146	UD	>50: Caskey2017
1HC2_W4_012216_A6_S95		B			UNITED STATES	2015	KY324148		Yes	B.US.2015.1HC2_W4_012216_A6_S95.KY324148	UD	>50: Caskey2017
1HC2_W4_012216_E4_S9		B			UNITED STATES	2015	KY324157		Yes	B.US.2015.1HC2_W4_012216_E4_S9.KY324157	UD	>50: Caskey2017
1HC2_W4_012216_G5_S14		B			UNITED STATES	2015	KY324163		Yes	B.US.2015.1HC2_W4_012216_G5_S14.KY324163	UD	>50: Caskey2017
1HC3_D0_012016_F7_S31		B			UNITED STATES	2015	KY324177		Yes	B.US.2015.1HC3_D0_012016_F7_S31.KY324177	0.027	0.027: Caskey2017
1HC3_D0_012016_G2_S34		B			UNITED STATES	2015	KY324179		Yes	B.US.2015.1HC3_D0_012016_G2_S34.KY324179	0.041	0.041: Caskey2017
1HC3_D0_012216_B1_S40		B			UNITED STATES	2015	KY324182		Yes	B.US.2015.1HC3_D0_012216_B1_S40.KY324182	0.023	0.023: Caskey2017
1HC3_D0_012216_E10_S49		B			UNITED STATES	2015	KY324187		Yes	B.US.2015.1HC3_D0_012216_E10_S49.KY324187	0.072	0.072: Caskey2017
1HC3_D0_012216_G3_S52		B			UNITED STATES	2015	KY324191		Yes	B.US.2015.1HC3_D0_012216_G3_S52.KY324191	0.06	0.06: Caskey2017
1HC3_W4_012016_G1_S19		B			UNITED STATES	2015	KY324239		Yes	B.US.2015.1HC3_W4_012016_G1_S19.KY324239	UD	>50: Caskey2017
1HC3_W4_012016_H5_S21		B			UNITED STATES	2015	KY324241		Yes	B.US.2015.1HC3_W4_012016_H5_S21.KY324241	5.232	5.232: Caskey2017
1HC3_W4_012616_C7_S77		B			UNITED STATES	2015	KY324246		Yes	B.US.2015.1HC3_W4_012616_C7_S77.KY324246	UD	>50: Caskey2017
1HC3_W4_012616_F1_S85		B			UNITED STATES	2015	KY324252		Yes	B.US.2015.1HC3_W4_012616_F1_S85.KY324252	UD	>50: Caskey2017
1HC3_W4_012616_G4_S89		B			UNITED STATES	2015	KY324255		Yes	B.US.2015.1HC3_W4_012616_G4_S89.KY324255	UD	>50: Caskey2017
1HD1_D0_012016_A4_S67		B			UNITED STATES	2015	KY324398		Yes	B.US.2015.1HD1_D0_012016_A4_S67.KY324398	0.007	0.007: Caskey2017
1HD1_D0_012016_D6_S73		B			UNITED STATES	2015	KY324402		Yes	B.US.2015.1HD1_D0_012016_D6_S73.KY324402	0.004	0.004: Caskey2017
1HD1_D0_012016_H4_S83		B			UNITED STATES	2015	KY324412		Yes	B.US.2015.1HD1_D0_012016_H4_S83.KY324412	0.003	0.003: Caskey2017
1HD1_D0_012716_B1_S14		B			UNITED STATES	2015	KY324415		Yes	B.US.2015.1HD1_D0_012716_B1_S14.KY324415	0.005	0.005: Caskey2017
1HD1_D0_012716_B7_S16		B			UNITED STATES	2015	KY324417		Yes	B.US.2015.1HD1_D0_012716_B7_S16.KY324417	0.004	0.004: Caskey2017
1HD1_W4_012016_C11_S93		B			UNITED STATES	2015	KY324481		Yes	B.US.2015.1HD1_W4_012016_C11_S93.KY324481	45.41	45.41: Caskey2017
1HD1_W4_012016_C12_S94		B			UNITED STATES	2015	KY324482		Yes	B.US.2015.1HD1_W4_012016_C12_S94.KY324482	UD	>50: Caskey2017
1HD1_W4_012616_A6_S94		B			UNITED STATES	2015	KY324491		Yes	B.US.2015.1HD1_W4_012616_A6_S94.KY324491	25.626	25.626: Caskey2017
1HD1_W4_012616_D9_S6		B			UNITED STATES	2015	KY324497		Yes	B.US.2015.1HD1_W4_012616_D9_S6.KY324497	UD	>50: Caskey2017
1HD1_W4_012616_F9_S11		B			UNITED STATES	2015	KY324500		Yes	B.US.2015.1HD1_W4_012616_F9_S11.KY324500	UD	>50: Caskey2017
1HD2_PREINF_051916_A12_S61		B			UNITED STATES	2015	KY324505		Yes	B.US.2015.1HD2_PREINF_051916_A12_S61.KY324505	UD	>50: Caskey2017
1HD2_PREINF_051916_B4_S62		B			UNITED STATES	2015	KY324507		Yes	B.US.2015.1HD2_PREINF_051916_B4_S62.KY324507	2.903	2.903: Caskey2017
1HD2_PREINF_051916_D8_S66		B			UNITED STATES	2015	KY324511		Yes	B.US.2015.1HD2_PREINF_051916_D8_S66.KY324511	UD	>50: Caskey2017
1HD2_PREINF_051916_H4_S73		B			UNITED STATES	2015	KY324516		Yes	B.US.2015.1HD2_PREINF_051916_H4_S73.KY324516	2.38	2.38: Caskey2017
1HD4K_D0_061516_E3_S53		B			GERMANY	2016	KY324517		Yes	B.DE.2016.1HD4K_D0_061516_E3_S53.KY324517	0.002	0.002: Caskey2017
1HD4K_D0_061516_F7_S57		B			GERMANY	2016	KY324521		Yes	B.DE.2016.1HD4K_D0_061516_F7_S57.KY324521	0.005	0.005: Caskey2017
1HD4K_D0_061616PL1_D4_S83		B			GERMANY	2016	KY324529		Yes	B.DE.2016.1HD4K_D0_061616PL1_D4_S83.KY324529	0.006	0.006: Caskey2017
1HD4K_D0_061616PL2_A4_S53		B			GERMANY	2016	KY324536		Yes	B.DE.2016.1HD4K_D0_061616PL2_A4_S53.KY324536	0.003	0.003: Caskey2017
1HD4K_D0_061616PL2_C2_S57		B			GERMANY	2016	KY324539		Yes	B.DE.2016.1HD4K_D0_061616PL2_C2_S57.KY324539	0.004	0.004: Caskey2017
1HD4K_W4_062316PL3_A3_S25		B			GERMANY	2016	KY324569		Yes	B.DE.2016.1HD4K_W4_062316PL3_A3_S25.KY324569	0.064	0.064: Caskey2017
1HD4K_W4_062316PL3_B1_S27		B			GERMANY	2016	KY324572		Yes	B.DE.2016.1HD4K_W4_062316PL3_B1_S27.KY324572	0.03	0.03: Caskey2017
1HD4K_W4_062316PL3_B9_S29		B			GERMANY	2016	KY324574		Yes	B.DE.2016.1HD4K_W4_062316PL3_B9_S29.KY324574	0.024	0.024: Caskey2017
1HD4K_W4_062316PL4_A11_S47		B			GERMANY	2016	KY324583		Yes	B.DE.2016.1HD4K_W4_062316PL4_A11_S47.KY324583	0.006	0.006: Caskey2017
1HD4K_W4_062316PL4_A3_S44		B			GERMANY	2016	KY324584		Yes	B.DE.2016.1HD4K_W4_062316PL4_A3_S44.KY324584	0.067	0.067: Caskey2017
1HD5K_D0_061016_C5_S3		B			GERMANY	2016	KY324594		Yes	B.DE.2016.1HD5K_D0_061016_C5_S3.KY324594	0.012	0.012: Caskey2017
1HD5K_D0_061416PL1_F1_S17		B			GERMANY	2016	KY324599		Yes	B.DE.2016.1HD5K_D0_061416PL1_F1_S17.KY324599	0.01	0.01: Caskey2017
1HD5K_D0_061416PL2_D11_S27		B			GERMANY	2016	KY324603		Yes	B.DE.2016.1HD5K_D0_061416PL2_D11_S27.KY324603	0.008	0.008: Caskey2017
1HD5K_D0_061416PL2_D12_S28		B			GERMANY	2016	KY324604		Yes	B.DE.2016.1HD5K_D0_061416PL2_D12_S28.KY324604	0.007	0.007: Caskey2017
1HD5K_D0_061616_F6_S42		B			GERMANY	2016	KY324615		Yes	B.DE.2016.1HD5K_D0_061616_F6_S42.KY324615	0.013	0.013: Caskey2017
1HD5K_W4_061416_A6_S32E		B			GERMANY	2016	KY324621		Yes	B.DE.2016.1HD5K_W4_061416_A6_S32E.KY324621	UD	>50: Caskey2017
1HD5K_W4_061616_A12_S44		B			GERMANY	2016	KY324625		Yes	B.DE.2016.1HD5K_W4_061616_A12_S44.KY324625	UD	>50: Caskey2017
1HD5K_W4_061616_C11_S49		B			GERMANY	2016	KY324628		Yes	B.DE.2016.1HD5K_W4_061616_C11_S49.KY324628	UD	>50: Caskey2017
1HD5K_W4_061616_C12_S50		B			GERMANY	2016	KY324629		Yes	B.DE.2016.1HD5K_W4_061616_C12_S50.KY324629	UD	>50: Caskey2017
1HD5K_W4_062316_D10_S59		B			GERMANY	2016	KY324633		Yes	B.DE.2016.1HD5K_W4_062316_D10_S59.KY324633	UD	>50: Caskey2017
1HD5K_W4_062916_A6_S61		B			GERMANY	2016	KY324635		Yes	B.DE.2016.1HD5K_W4_062916_A6_S61.KY324635	UD	>50: Caskey2017
1HD6K_D0_061016_B3_S9		B			GERMANY	2016	KY324642		Yes	B.DE.2016.1HD6K_D0_061016_B3_S9.KY324642	0.013	0.013: Caskey2017
1HD6K_D0_061416_F12_S50		B			GERMANY	2016	KY324655		Yes	B.DE.2016.1HD6K_D0_061416_F12_S50.KY324655	0.021	0.021: Caskey2017
1HD6K_D0_061616_C10_S24		B			GERMANY	2016	KY324663		Yes	B.DE.2016.1HD6K_D0_061616_C10_S24.KY324663	0.018	0.018: Caskey2017
1HD6K_D0_061616_C6_S21		B			GERMANY	2016	KY324664		Yes	B.DE.2016.1HD6K_D0_061616_C6_S21.KY324664	0.015	0.015: Caskey2017
1HD6K_W4_070516_G5_S26		B			GERMANY	2016	KY324724		Yes	B.DE.2016.1HD6K_W4_070516_G5_S26.KY324724	9.092	9.092: Caskey2017
1HD6K_W8_072616_D6_S65		B			GERMANY	2016	KY324727		Yes	B.DE.2016.1HD6K_W8_072616_D6_S65.KY324727	1.539	1.539: Caskey2017
1HD6K_W8_072616_F2_S69		B			GERMANY	2016	KY324730		Yes	B.DE.2016.1HD6K_W8_072616_F2_S69.KY324730	0.013	0.013: Caskey2017
1HD6K_W8_072616_G10_S70		B			GERMANY	2016	KY324731		Yes	B.DE.2016.1HD6K_W8_072616_G10_S70.KY324731	1.034	1.034: Caskey2017
1HD8K_D0_061616_B4_S93		B			GERMANY	2016	KY324738		Yes	B.DE.2016.1HD8K_D0_061616_B4_S93.KY324738	0.001	0.001: Caskey2017
1HD8K_D0_062916_A4_S69		B			GERMANY	2016	KY324755		Yes	B.DE.2016.1HD8K_D0_062916_A4_S69.KY324755	0.028	0.028: Caskey2017
1HD8K_D0_062916_A9_S72		B			GERMANY	2016	KY324756		Yes	B.DE.2016.1HD8K_D0_062916_A9_S72.KY324756	0.013	0.013: Caskey2017
1HD8K_D0_062916_F6_S90		B			GERMANY	2016	KY324768		Yes	B.DE.2016.1HD8K_D0_062916_F6_S90.KY324768	0.089	0.089: Caskey2017
1HD8K_D0_062916_H6_S95		B			GERMANY	2016	KY324769		Yes	B.DE.2016.1HD8K_D0_062916_H6_S95.KY324769	0.003	0.003: Caskey2017
1HD8K_W4_070116PL3_C6_S63		B			GERMANY	2016	KY324786		Yes	B.DE.2016.1HD8K_W4_070116PL3_C6_S63.KY324786	15.914	15.914: Caskey2017
1HD8K_W4_070116PL3_G12_S77		B			GERMANY	2016	KY324794		Yes	B.DE.2016.1HD8K_W4_070116PL3_G12_S77.KY324794	UD	>50: Caskey2017
1HD8K_W4_070116PL3_H8_S80		B			GERMANY	2016	KY324798		Yes	B.DE.2016.1HD8K_W4_070116PL3_H8_S80.KY324798	31.837	31.837: Caskey2017
1HD8K_W4_070116PL4_E1_S86		B			GERMANY	2016	KY324801		Yes	B.DE.2016.1HD8K_W4_070116PL4_E1_S86.KY324801	UD	>50: Caskey2017
1HD8K_W4_070116PL4_E9_S87		B			GERMANY	2016	KY324802		Yes	B.DE.2016.1HD8K_W4_070116PL4_E9_S87.KY324802	38.602	38.602: Caskey2017
1HD8K_W4_070116PL4_F7_S89		B			GERMANY	2016	KY324803		Yes	B.DE.2016.1HD8K_W4_070116PL4_F7_S89.KY324803	UD	>50: Caskey2017
1HD9K_D0_070816_B3_S30		B			GERMANY	2016	KY324807		Yes	B.DE.2016.1HD9K_D0_070816_B3_S30.KY324807	UD	>50: Caskey2017
1HD9K_D0_070816_C3_S35		B			GERMANY	2016	KY324810		Yes	B.DE.2016.1HD9K_D0_070816_C3_S35.KY324810	UD	>50: Caskey2017
1HD9K_D0_071116PL6_A10_S86		B			GERMANY	2016	KY324822		Yes	B.DE.2016.1HD9K_D0_071116PL6_A10_S86.KY324822	UD	>50: Caskey2017
20104663_E11_D2	2	C	acute		SOUTH AFRICA	2007	HQ615945		Yes	C.ZA.2007.20104663_E11_D2.HQ615945	0.0075595	0.006: Bricault2019_dataset1;0.006: Wagh2016;0.012: Bricault2019_datasetPGT121
20198102_E9_G1	3	C	acute		SOUTH AFRICA	2007	HQ615944		Yes	C.ZA.2007.20198102_E9_G1.HQ615944	0.48794	0.392: Bricault2019_dataset1;0.392: Wagh2016;0.756: Bricault2019_datasetPGT121
20258279_V2	2	C	intermediate		SOUTH AFRICA	2007	HQ595763	20258279_v2	Yes	C.ZA.2007.20258279_V2.HQ595763	3.41732	2.324: Bricault2019_dataset1;2.324: Wagh2016;7.389: Bricault2019_datasetPGT121
20286961_C1_H8	2	C	acute		SOUTH AFRICA	2009	HQ615960		Yes	C.ZA.2009.20286961_C1_H8.HQ615960	1.37454	1.258: Bricault2019_dataset1;1.258: Wagh2016;1.641: Bricault2019_datasetPGT121
20355851_20	3	C	acute		SOUTH AFRICA	2008	JQ352789	20355851.2, 20355851.20, BP0016_20	Yes	C.ZA.2008.20355851_20.JQ352789	UD	>20: Bricault2019_datasetPGT121;>50: Bricault2019_dataset1;>50: Wagh2016
20358510_01	2	C	acute		SOUTH AFRICA	2008	JQ352790	BP0018_01, 20358510.01	Yes	C.ZA.2008.20358510_01.JQ352790	4.502	2.227: Bricault2019_datasetPGT121;6.401: Bricault2019_dataset1;6.401: Wagh2016
20417927_07	2	C	acute		SOUTH AFRICA	2007	JQ352785	BP0002_07, 20417927.07	Yes	C.ZA.2007.20417927_07.JQ352785	UD	>20: Bricault2019_datasetPGT121;>50: Bricault2019_dataset1;>50: Wagh2016
20721190	3	C	acute		SOUTH AFRICA	2008	HQ595747		Yes	C.ZA.2008.20721190.HQ595747	0.69214	0.525: Bricault2019_dataset1;0.525: Wagh2016;1.203: Bricault2019_datasetPGT121
20803520	2	C	acute		SOUTH AFRICA	2008	HQ595748		Yes	C.ZA.2008.20803520.HQ595748	0.048578	0.043: Bricault2019_dataset1;0.043: Wagh2016;0.062: Bricault2019_datasetPGT121
20883229_C9_H6	3	C	acute		SOUTH AFRICA	2008	HQ615943		Yes	C.ZA.2008.20883229_C9_H6.HQ615943	0.050538	0.046: Bricault2019_dataset1;0.046: Wagh2016;0.061: Bricault2019_datasetPGT121
20915593	2	C	acute		SOUTH AFRICA	2008	HQ595749		Yes	C.ZA.2008.20915593.HQ595749	1.359	1.2: Bricault2019_dataset1;1.2: Wagh2016;1.743: Bricault2019_datasetPGT121
20927783	3	C	acute		SOUTH AFRICA	2008	HQ595750		Yes	C.ZA.2008.20927783.HQ595750	0.12936	0.094: Bricault2019_dataset1;0.094: Wagh2016;0.245: Bricault2019_datasetPGT121
20965238	2	C	acute		SOUTH AFRICA	2009	HQ595751		Yes	C.ZA.2009.20965238.HQ595751	UD	>20: Bricault2019_datasetPGT121;>50: Bricault2019_dataset1;>50: Wagh2016
21020_13		A1	early		KENYA	2007	HM215275	21020, IAVI-21020	Yes	A1.KE.2007.21020_13.HM215275	UD	>50: Wagh2018
21197826_V1	3	C	acute		SOUTH AFRICA	2009	HQ595753	21197826_v1	Yes	C.ZA.2009.21197826_V1.HQ595753	1.14334	0.88: Bricault2019_dataset1;0.88: Wagh2016;1.93: Bricault2019_datasetPGT121
211_9	2	02_AG	early		CAMEROON	2004	EU513187	211, T211, 211-9	Yes	02_AG.CM.2004.211_9.EU513187	1.01126	0.852: Bricault2019_dataset3;0.852: Ferguson2013;0.852: Sok2013;0.852: Sok2016;0.866: Freund2015;0.866: Freund2017;1.322: Khan2018_dataset1;1.455: Bournazos2016_dataset1;1.455: Mouquet2012a
21203310_G7_C3	2	C	acute		SOUTH AFRICA	2008	HQ615946		Yes	C.ZA.2008.21203310_G7_C3.HQ615946	0.076994	0.063: Bricault2019_dataset1;0.063: Wagh2016;0.115: Bricault2019_datasetPGT121
21261106_C12_H2	3	C	acute		SOUTH AFRICA	2009	HQ615956		Yes	C.ZA.2009.21261106_C12_H2.HQ615956	UD	>20: Bricault2019_datasetPGT121;>50: Bricault2019_dataset1;>50: Wagh2016
21283649	3	C	acute		SOUTH AFRICA	2009	HQ595756		Yes	C.ZA.2009.21283649.HQ595756	UD	>20: Bricault2019_datasetPGT121;>50: Bricault2019_dataset1;>50: Wagh2016
21369737_G11_F2	3	C	acute		SOUTH AFRICA	2009	HQ615941		Yes	C.ZA.2009.21369737_G11_F2.HQ615941	UD	>20: Bricault2019_datasetPGT121;>50: Bricault2019_dataset1;>50: Wagh2016
21399975_E2_B3	2	C	intermediate		SOUTH AFRICA	2009	HQ615957		Yes	C.ZA.2009.21399975_E2_B3.HQ615957	0.003	0.003: Bricault2019_dataset1;0.003: Bricault2019_datasetPGT121;0.003: Wagh2016
21492713_B11_E3	2	C	acute		SOUTH AFRICA	2009	HQ615947		Yes	C.ZA.2009.21492713_B11_E3.HQ615947	0.00171	0.001: Bricault2019_dataset1;0.005: Bricault2019_datasetPGT121;<0.001: Wagh2016
21502011_F12_E2	2	C	acute		SOUTH AFRICA	2009	HQ615949	21502011F_12_E2	Yes	C.ZA.2009.21502011_F12_E2.HQ615949	0.016327	0.016: Bricault2019_dataset1;0.016: Wagh2016;0.017: Bricault2019_datasetPGT121
21561324_D3_B5	2	C	acute		SOUTH AFRICA	2009	HQ615961		Yes	C.ZA.2009.21561324_D3_B5.HQ615961	0.08111	0.077: Bricault2019_dataset1;0.077: Wagh2016;0.09: Bricault2019_datasetPGT121
231965_C1	2	D	acute		UGANDA	2001	JQ361079	231965sga_c1, 231965.c01, 231965.c1, 231965_C01, 231965	Yes	D.UG.2001.231965_C1.JQ361079	UD	>10: Freund2015;>10: Freund2017;>10: vanGils2016;>25: Bonsignori2017;>25: Bricault2019_dataset2;>40: Khan2018_dataset1;>50: Alam2017_dataset1;>50: Bournazos2016_dataset1;>50: Bricault2019;>50: Bricault2019_dataset3;>50: Doria-Rose2016;>50: Huang2014;>50: Huang2016a_dataset1;>50: Kwon2018;>50: Mouquet2012a;>50: Sok2013;>50: Sok2014;>50: Sok2016;>50: Steinhardt2018;>50: Wagh2018;>50: Xu2017
231966_C2	2	D	acute		UGANDA	2001	JX512899	231966.c02, 231966_C02, 231966sga_c2	Yes	D.UG.2001.231966_C2.JX512899	UD	>10: Freund2015;>10: Freund2017;>50: Bournazos2016_dataset1;>50: Bricault2019_dataset3;>50: Mouquet2012a;>50: Wagh2018
234_F1_16_57	2	C	early		TANZANIA	2001	HM215278	234-F1-16-57	Yes	C.TZ.2001.234_F1_16_57.HM215278	0.5805	0.534: Bricault2019_dataset1;0.534: Wagh2016;0.686: Bricault2019_datasetPGT121
235_47	2	02_AG	early		CAMEROON	2004	EU513195	235-47.SG3, 235, 235-47	Yes	02_AG.CM.2004.235_47.EU513195	0.16581	0.11: Bricault2019;0.11000: Doria-Rose2016;0.11: Huang2014;0.11: Huang2016a_dataset1;0.11: Kwon2018;0.11: Steinhardt2018;0.11: Xu2017;0.137: Bricault2019_dataset3;0.137: Ferguson2013;0.137: Sok2013;0.137: Sok2014;0.137: Sok2016;0.1518: Khan2018_dataset1;0.259: Freund2015;0.259: Freund2017;0.28: Alam2017_dataset1;0.289: Bonsignori2017;0.289: Bricault2019_dataset2;0.332: Bournazos2016_dataset1;0.33…
242_14	1B or 2	02A1	early		CAMEROON	2004	EU513188	242, 242-14	Yes	02A1.CM.2004.242_14.EU513188	UD	>25: Bonsignori2017;>25: Bricault2019_dataset2;>50: Alam2017_dataset1;>50: Bricault2019;>50: Doria-Rose2016;>50: Huang2014;>50: Huang2016a_dataset1;>50: Kwon2018;>50: Steinhardt2018;>50: Xu2017
246_F3_C10_2	2	A1C	early		TANZANIA		HM215279	246-F3_C10_2, E246F3, 246F3, 246-F3.C10.2	Yes	A1C.TZ..246_F3_C10_2.HM215279	UD	>20: Williams2018;>25: Bonsignori2017;>25: Bricault2019_dataset2;>50: Kwon2018;>50: Steinhardt2018;>50: Webb2015;>50: Xu2017
249M_B10	2	C	acute		ZAMBIA	2003	EU166862	249M, 249MB10	Yes	C.ZM.2003.249M_B10.EU166862	UD	>10: Freund2015;>10: Freund2017;>10: vanGils2016;>40: Khan2018_dataset1;>50: Bournazos2016_dataset1;>50: Bricault2019_dataset3;>50: Ferguson2013;>50: Mouquet2012a;>50: Sok2013;>50: Sok2014;>50: Sok2016
25710_2_43	1B or 2	C	early	CCR5	INDIA	1999	EF117271	HIV-25710-2.43, 25710, 25710-2.43	Yes	C.IN.1999.25710_2_43.EF117271	0.016956	0.014: Bricault2019;0.01400: Doria-Rose2016;0.014: Huang2014;0.014: Huang2016a_dataset1;0.014: Kwon2018;0.014: Steinhardt2018;0.014: Xu2017;0.019: Bonsignori2017;0.019: Bricault2019_dataset2;0.0265: Wu2018_dataset1;0.028: Webb2015;<.02: Williams2018
25711_2_4	1B or 2	C	intermediate	CCR5	INDIA	1999	EF117272	25711, HIV-25711-2.4, 25711-2.4	Yes	C.IN.1999.25711_2_4.EF117272	0.010214	0.01: Bricault2019;0.01000: Doria-Rose2016;0.01: Huang2014;0.01: Huang2016a_dataset1;0.01: Kwon2018;0.01: Steinhardt2018;0.01: Xu2017;0.011: Bonsignori2017;0.011: Bricault2019_dataset2
25925_2_22	1B or 2	C	intermediate	CCR5	INDIA	1999	EF117273	HIV_25925_2, HIV-25925-2.22, 25925, 25925-2.22	Yes	C.IN.1999.25925_2_22.EF117273	0.025844	0.024: Bricault2019;0.02400: Doria-Rose2016;0.024: Huang2014;0.024: Huang2016a_dataset1;0.024: Kwon2018;0.024: Steinhardt2018;0.024: Xu2017;0.0283: Rusert2016;0.032: Bonsignori2017;0.032: Bricault2019_dataset2
26191_2_48	2	C	intermediate	CCR5	INDIA	2000	EF117274	HIV-26191-2.48, 26191, 26191-2.48	Yes	C.IN.2000.26191_2_48.EF117274	0.13423	0.091: Bonsignori2017;0.091: Bricault2019_dataset2;0.15: Bricault2019;0.15000: Doria-Rose2016;0.15: Huang2014;0.15: Huang2016a_dataset1;0.15: Kwon2018;0.15: Steinhardt2018;0.15: Xu2017
263_8	2	02_AG	early		CAMEROON	2004	EU513182	263, 264, 263-8	Yes	02_AG.CM.2004.263_8.EU513182	0.92799	0.1435: Khan2018_dataset1;0.647: Freund2015;0.647: Freund2017;0.648: Bricault2019_dataset3;0.648: Ferguson2013;0.648: Sok2013;0.648: Sok2014;0.648: Sok2016;0.648: vanGils2016;0.872: Bonsignori2017;0.872: Bricault2019_dataset2;1.23: Bricault2019;1.23000: Doria-Rose2016;1.23: Huang2014;1.23: Huang2016a_dataset1;1.23: Kwon2018;1.23: Steinhardt2018;1.23: Xu2017;1.29: Alam2017_dataset1;3.347: Bournazo…
269_12	2	02A1	early		CAMEROON	2004	EU513194	269, 269-12	Yes	02A1.CM.2004.269_12.EU513194	0.1808	0.164: Bricault2019;0.16400: Doria-Rose2016;0.164: Huang2014;0.164: Huang2016a_dataset1;0.164: Kwon2018;0.164: Steinhardt2018;0.164: Xu2017;0.21: Alam2017_dataset1;0.236: Bonsignori2017;0.236: Bricault2019_dataset2
2759058_F10_B6	2	C	acute		SOUTH AFRICA	2006	HQ615959		Yes	C.ZA.2006.2759058_F10_B6.HQ615959	0.7063	0.549: Bricault2019_dataset1;0.549: Wagh2016;1.169: Bricault2019_datasetPGT121
2768732_C5_16	2	C	acute		SOUTH AFRICA	2006	HQ615952		Yes	C.ZA.2006.2768732_C5_16.HQ615952	UD	>20: Bricault2019_datasetPGT121;>50: Bricault2019_dataset1;>50: Wagh2016
2833264	2	C	acute		SOUTH AFRICA	2006	HQ595757		Yes	C.ZA.2006.2833264.HQ595757	UD	>20: Bricault2019_datasetPGT121;>50: Bricault2019_dataset1;>50: Wagh2016
2865_A11_12	2	C	intermediate		BOTSWANA	2005	KC154013	2865_A11.12	Yes	C.BW.2005.2865_A11_12.KC154013	1.13176	1.05: Bricault2019_datasetPGT121;1.175: Bricault2019_dataset1;1.175: Wagh2016
2869751_A4_D3	2	C	acute		SOUTH AFRICA	2007	HQ615954		Yes	C.ZA.2007.2869751_A4_D3.HQ615954	0.48827	0.337: Bricault2019_dataset1;0.337: Wagh2016;1.025: Bricault2019_datasetPGT121
286_36		C	chronic		ETHIOPIA		JQ362420	286, 286.36	Yes	C.ET..286_36.JQ362420	0.0016748	0.0009: Bonsignori2017;0.0009: Bricault2019_dataset2;0.002: Bricault2019;0.00200: Doria-Rose2016;0.002: Huang2014;0.002: Huang2016a_dataset1;0.002: Kwon2018;0.002: Steinhardt2018;0.002: Xu2017
288_38		C	chronic		ETHIOPIA	2002	JQ362421	288.38, 288	Yes	C.ET.2002.288_38.JQ362421	0.005483	0.004: Bonsignori2017;0.004: Bricault2019_dataset2;0.006: Bricault2019;0.00600: Doria-Rose2016;0.006: Huang2014;0.006: Huang2016a_dataset1;0.006: Kwon2018;0.006: Steinhardt2018;0.006: Xu2017
2891391_A2_E1	2	C	acute		SOUTH AFRICA	2007	HQ615955		Yes	C.ZA.2007.2891391_A2_E1.HQ615955	UD	>20: Bricault2019_datasetPGT121;>50: Bricault2019_dataset1;>50: Wagh2016
2969249	2	C	intermediate		SOUTH AFRICA	2007	HQ595766		Yes	C.ZA.2007.2969249.HQ595766	UD	>20: Bricault2019_datasetPGT121;>50: Bricault2019_dataset1;>50: Wagh2016
3016_V5_C45	2	D	acute		TANZANIA	2005	HM215283	3016, 3016.v5.c45	Yes	D.TZ.2005.3016_V5_C45.HM215283	UD	>10: Freund2015;>10: Freund2017;>25: Bonsignori2017;>25: Bricault2019_dataset2;>40: Khan2018_dataset1;>50: Alam2017_dataset1;>50: Bournazos2016_dataset1;>50: Bricault2019;>50: Bricault2019_dataset3;>50: Doria-Rose2016;>50: Ferguson2013;>50: Huang2014;>50: Huang2016a_dataset1;>50: Kwon2018;>50: Mouquet2012a;>50: Sok2013;>50: Sok2016;>50: Steinhardt2018;>50: Wagh2018;>50: Xu2017
304_F2_1_11	2	C	early		TANZANIA	2001	HM215286		Yes	C.TZ.2001.304_F2_1_11.HM215286	UD	>20: Bricault2019_datasetPGT121;>50: Bricault2019_dataset1;>50: Wagh2016
3103_V3_C10	2	A1CD	early		TANZANIA	2004	HM215288	3103.v3.c10, 3103	Yes	A1CD.TZ.2004.3103_V3_C10.HM215288	0.016775	0.009: Bricault2019_dataset3;0.009: Ferguson2013;0.009: Sok2013;0.009: Sok2014;0.009: Sok2016;0.0141: Khan2018_dataset1;0.024: Freund2015;0.024: Freund2017;0.035: Khan2018_dataset2;0.042: Bournazos2016_dataset1;0.042: Mouquet2012a
3168_V4_C10		C	early		TANZANIA	2005	HM215289	3168, 3168.v4.c10, 3168.V4.C10	Yes	C.TZ.2005.3168_V4_C10.HM215289	0.35523	0.099: Bricault2019_dataset1;0.099: Wagh2016;0.318: Bricault2019_datasetPGT121;0.453: Bonsignori2017;0.453: Bricault2019_dataset2;0.485: Bricault2019;0.48500: Doria-Rose2016;0.485: Huang2014;0.485: Huang2016a_dataset1;0.485: Kwon2018;0.485: Steinhardt2018;0.485: Xu2017
329_14_B1	2	C			INDIA	2014	MK076593	329.14.B1	Yes	C.IN.2014.329_14_B1.MK076593	0.02	<0.02: Mishra2019_dataset2
329_14_B4	2	C			INDIA	2014	MK076596	329.14.B4	Yes	C.IN.2014.329_14_B4.MK076596	0.05	0.05: Mishra2019_dataset2
329_15_A1	2	C			INDIA	2015	MK076610	329.15.A1	Yes	C.IN.2015.329_15_A1.MK076610	UD	>10: Mishra2019_dataset2
329_15_B1	2	C			INDIA	2015	MK076614	329.15.B1	Yes	C.IN.2015.329_15_B1.MK076614	1.26	1.26: Mishra2019_dataset2
329_16_C1	2	C			INDIA	2016	MK076647	329.16.C1	Yes	C.IN.2016.329_16_C1.MK076647	2.35	2.35: Mishra2019_dataset2
329_16_D5	2	C			INDIA	2016	MK076655	329.16.D5	Yes	C.IN.2016.329_16_D5.MK076655	2.48	2.48: Mishra2019_dataset2
3301_V1_C24	2	C	acute		TANZANIA	2003	HM215294	3301, 3301.v1.c24, 3301.V1.C24	Yes	C.TZ.2003.3301_V1_C24.HM215294	0.009916	0.0056: Khan2018_dataset1;0.006: Alam2017_dataset1;0.007: Bonsignori2017;0.007: Bricault2019_dataset2;0.008: Bricault2019_dataset3;0.008: Ferguson2013;0.008: Sok2013;0.008: Sok2014;0.008: Sok2016;0.009: Bricault2019;0.00900: Doria-Rose2016;0.009: Huang2014;0.009: Huang2016a_dataset1;0.009: Kwon2018;0.009: Steinhardt2018;0.009: Xu2017;0.013: Freund2015;0.013: Freund2017;0.014: Bournazos2016_datase…
330_14_A12	2	C			INDIA	2014	MK076674	330.14.A12	Yes	C.IN.2014.330_14_A12.MK076674	0.02	<0.02: Mishra2019_dataset2
330_14_A20	2	C			INDIA	2014	MK076682	330.14.A20	Yes	C.IN.2014.330_14_A20.MK076682	0.06	0.06: Mishra2019_dataset2
330_15_C36	2	C			INDIA	2015	MK076700	330.15.C36	Yes	C.IN.2015.330_15_C36.MK076700	0.55	0.55: Mishra2019_dataset2
330_15_D36	2	C			INDIA	2015	MK076705	330.15.D36	Yes	C.IN.2015.330_15_D36.MK076705	0.75	0.75: Mishra2019_dataset2
330_15_E36		C			INDIA	2015	MK076706	330.15.E36	Yes	C.IN.2015.330_15_E36.MK076706	1.43	1.43: Mishra2019_dataset2
330_16_A2	2	C			INDIA	2016	MK076707	330.16.A2	Yes	C.IN.2016.330_16_A2.MK076707	0.86	0.86: Mishra2019_dataset2
330_16_D4	2	C			INDIA	2016	MK076712	330.16.D4	Yes	C.IN.2016.330_16_D4.MK076712	0.02	<0.02: Mishra2019_dataset2
330_16_E6		C			INDIA	2016	MK076720	330.16.E6	Yes	C.IN.2016.330_16_E6.MK076720	0.05	0.05: Mishra2019_dataset2
330_16_H2		C			INDIA	2016	MK076724	330.16.H2	Yes	C.IN.2016.330_16_H2.MK076724	0.83	0.83: Mishra2019_dataset2
3312_D6_2	2	C	intermediate		BOTSWANA	2005	KC154014	3312_D6.2	Yes	C.BW.2005.3312_D6_2.KC154014	UD	>20: Bricault2019_datasetPGT121;>50: Bricault2019_dataset1;>50: Wagh2016
3326_V4_C3		CD	early		TANZANIA	2005	HM215296	3326.V4.C3, 3326.v4.c3, 3326	Yes	CD.TZ.2005.3326_V4_C3.HM215296	UD	>25: Bonsignori2017;>25: Bricault2019_dataset2;>50: Alam2017_dataset1;>50: Bricault2019;>50: Doria-Rose2016;>50: Huang2014;>50: Huang2016a_dataset1;>50: Kwon2018;>50: Steinhardt2018;>50: Xu2017
3337_V2_C6		CD	early		TANZANIA	2004	HM215297	3337.v2.c6, 3337, 3337.V2.C6	Yes	CD.TZ.2004.3337_V2_C6.HM215297	16.4253	8.1: Bonsignori2017;8.1: Bricault2019_dataset2;11.7: Alam2017_dataset1;21.1: Bricault2019;21.10000: Doria-Rose2016;21.1: Huang2014;21.1: Huang2016a_dataset1;21.1: Kwon2018;21.1: Steinhardt2018;21.1: Xu2017
3365_V2_C20	2	A1	early		TANZANIA	2004	HM215298	3365.v2.c20, 3365.v2.c2, 3365_V2_C2	Yes	A1.TZ.2004.3365_V2_C20.HM215298	0.10788	0.059: Bricault2019;0.05900: Doria-Rose2016;0.059: Huang2014;0.059: Huang2016a_dataset1;0.059: Kwon2018;0.059: Steinhardt2018;0.059: Xu2017;0.112: Alam2017_dataset1;0.133: Bonsignori2017;0.133: Bricault2019_dataset2;0.243: Freund2015;0.243: Freund2017;0.921: Mouquet2012a
3415_V1_C1	2	A1	early		TANZANIA	2003	HM215299	3415.v1.c1	Yes	A1.TZ.2003.3415_V1_C1.HM215299	UD	>10: Freund2015;>10: Freund2017;>25: Bonsignori2017;>25: Bricault2019_dataset2;>50: Alam2017_dataset1;>50: Bricault2019;>50: Doria-Rose2016;>50: Huang2014;>50: Huang2016a_dataset1;>50: Kwon2018;>50: Mouquet2012a;>50: Steinhardt2018;>50: Xu2017
3426_V5_C17	2	C	early		TANZANIA	2005	HM215300	3426.5.17, 3426.v5.c17	Yes	C.TZ.2005.3426_V5_C17.HM215300	0.007	0.007: Bricault2019_dataset1;0.007: Bricault2019_datasetPGT121;0.007: Wagh2016
3468_V1_C12		A1D	early		TANZANIA	2003	HM215301	3468.V1.C12, 3468.v1.c12, 3468, 3468-v1.c12	Yes	A1D.TZ.2003.3468_V1_C12.HM215301	0.046987	0.042: Bricault2019;0.04200: Doria-Rose2016;0.042: Huang2014;0.042: Huang2016a_dataset1;0.042: Kwon2018;0.042: Steinhardt2018;0.042: Xu2017;0.047: Bonsignori2017;0.047: Bricault2019_dataset2;0.103: Alam2017_dataset1
3514597	2	C	intermediate		SOUTH AFRICA	2007	HQ595759		Yes	C.ZA.2007.3514597.HQ595759	0.020966	0.016: Bricault2019_datasetPGT121;0.024: Bricault2019_dataset1;0.024: Wagh2016
3545883_G1_E1	2	C	intermediate		SOUTH AFRICA	2007	HQ615942		Yes	C.ZA.2007.3545883_G1_E1.HQ615942	UD	>20: Bricault2019_datasetPGT121;>50: Bricault2019_dataset1;>50: Wagh2016
356272_C02		01_AE	acute	CCR5	THAILAND	2005	JN944654	356272.c02, 356272, 356272.02	Yes	01_AE.TH.2005.356272_C02.JN944654	UD	>25: Chenine2018
3589_V1_C4		A1C	early		TANZANIA	2003	HM215304	3589, 3589.V1.C4, 3589.v1.c4	Yes	A1C.TZ.2003.3589_V1_C4.HM215304	UD	>25: Bonsignori2017;>25: Bricault2019_dataset2;>50: Alam2017_dataset1;>50: Bricault2019;>50: Doria-Rose2016;>50: Huang2014;>50: Huang2016a_dataset1;>50: Kwon2018;>50: Steinhardt2018;>50: Xu2017
3603_C11_13	2	C	acute		BOTSWANA	2006	KC154015	3603_C11.13	Yes	C.BW.2006.3603_C11_13.KC154015	0.031698	0.026: Bricault2019_datasetPGT121;0.035: Bricault2019_dataset1;0.035: Wagh2016
3637_V5_C3	3	C	early		TANZANIA	2005	HM215305	3637.V5.C3, 3637, 3637.v5.c3	Yes	C.TZ.2005.3637_V5_C3.HM215305	UD	>20: Bricault2019_datasetPGT121;>25: Bonsignori2017;>25: Bricault2019_dataset2;>50: Bricault2019;>50: Bricault2019_dataset1;>50: Doria-Rose2016;>50: Huang2014;>50: Huang2016a_dataset1;>50: Kwon2018;>50: Steinhardt2018;>50: Wagh2016;>50: Xu2017
3718_3_11	2	A1	acute		TANZANIA	2004	HM215306	3718, 3718_V3_C11, 3718.v3.c11	Yes	A1.TZ.2004.3718_3_11.HM215306	1.12615	0.201: Wagh2018;1.12: Bonsignori2017;1.12: Bricault2019_dataset2;1.39: Alam2017_dataset1;1.4: Bricault2019;1.40000: Doria-Rose2016;1.4: Huang2014;1.4: Huang2016a_dataset1;1.4: Kwon2018;1.4: Steinhardt2018;1.4: Xu2017
3728_V2_C6	2	C	intermediate		TANZANIA	2004	HM215307	3728.v2.c6	Yes	C.TZ.2004.3728_V2_C6.HM215307	1.4102	0.861: Bricault2019_dataset1;0.861: Wagh2016;3.783: Bricault2019_datasetPGT121
377_V4_C09	2	C	early		TANZANIA	2004	HM215308	377.4.09, 0377.v4.c09, 377.v4.c09	Yes	C.TZ.2004.377_V4_C09.HM215308	0.33097	0.328: Bricault2019_dataset1;0.328: Wagh2016;0.337: Bricault2019_datasetPGT121
3817_V2_C59	2	CD	early		TANZANIA	2004	HM215310	3817, 3817.v2.c59	Yes	CD.TZ.2004.3817_V2_C59.HM215310	15.713	7.521: Khan2018_dataset1;18.888: Bricault2019_dataset3;18.888: Ferguson2013;18.888: Sok2016;18.9: Sok2014;>10: Freund2015;>10: Freund2017;>10: vanGils2016;>25: Bonsignori2017;>25: Bricault2019_dataset2;>50: Alam2017_dataset1;>50: Bournazos2016_dataset1;>50: Bricault2019;>50: Doria-Rose2016;>50: Huang2014;>50: Huang2016a_dataset1;>50: Kwon2018;>50: Mouquet2012a;>50: Steinhardt2018;>50: Xu2017
3873_V1_C24	2	C	early		TANZANIA	2003	HM215311	3873, 3873.V1.C24, 3873.v1.c24	Yes	C.TZ.2003.3873_V1_C24.HM215311	0.014542	0.005: Bricault2019_dataset1;0.005: Wagh2016;0.015: Bricault2019;0.015: Huang2014;0.015: Huang2016a_dataset1;0.015: Kwon2018;0.015: Steinhardt2018;0.015: Xu2017;0.024: Bricault2019_datasetPGT121;0.03: Bonsignori2017;0.03: Bricault2019_dataset2
3988_25	2	B	early	CCR5	UNITED STATES	1995	AY835436	3988.25, 3988	Yes	B.US.1995.3988_25.AY835436	0.0016315	0.0008: Bonsignori2017;0.0008: Bricault2019_dataset2;0.002: Bricault2019;0.00200: Doria-Rose2016;0.002: Huang2014;0.002: Huang2016a_dataset1;0.002: Kwon2018;0.002: Steinhardt2018;0.002: Xu2017
398_F1_F6_20	2	A1	intermediate		TANZANIA		HM215312	398-F1.F6.20, 398F1, 398-F1_F6_20, 398	Yes	A1.TZ..398_F1_F6_20.HM215312	0.0028323	0.0007: Bonsignori2017;0.0007: Bricault2019_dataset2;0.002: Bricault2019;0.002: Huang2014;0.002: Huang2016a_dataset1;0.002: Kwon2018;0.002: Steinhardt2018;0.002: Xu2017;0.005: Wagh2018;0.03: Webb2015;<.02: Williams2018
40061_V03_08		01_AE	acute	CCR5	THAILAND	2009	KY580548	40061	Yes	01_AE.TH.2009.40061_V03_08.KY580548	UD	>25: Chenine2018
40100_V01_09		01_AE	acute	CCR5	THAILAND	2010	KY580588	40100Mj	Yes	01_AE.TH.2010.40100_V01_09.KY580588	UD	>25: Chenine2018
40100_V01_MN01		01_AE	acute	CCR5	THAILAND	2010	MF622080	40100mn	Yes	01_AE.TH.2010.40100_V01_MN01.MF622080	2.3	2.3: Chenine2018;>25: Bricault2019_dataset2
427299_C12		01_AE	acute	CCR5	THAILAND	2006	JN944655	427299.c12, 427299, 427299.12	Yes	01_AE.TH.2006.427299_C12.JN944655	UD	>25: Chenine2018
434239_AA058_A04R		01_AE	early	CCR5	THAILAND	2006	JX447346	AA058a04R, 434239	Yes	01_AE.TH.2006.434239_AA058_A04R.JX447346	UD	>25: Chenine2018
45_01DG5		B	chronic		UNITED STATES	2001	JQ609687	45_01dG5	Yes	B.US.2001.45_01DG5.JQ609687	0.0014736	0.0008: Bonsignori2017;0.0008: Bricault2019_dataset2;0.002: Bricault2019;0.002: Kwon2018;0.002: Steinhardt2018;0.002: Xu2017
541_F1_A7_2	3	C	early		TANZANIA	2000	HQ698049	541-F1_A7_2	Yes	C.TZ.2000.541_F1_A7_2.HQ698049	UD	>20: Bricault2019_datasetPGT121;>50: Bricault2019_dataset1;>50: Wagh2016
556_F2_3_25	2	C	early		TANZANIA	2001	HM215317		Yes	C.TZ.2001.556_F2_3_25.HM215317	0.04549	0.041: Bricault2019_dataset1;0.041: Wagh2016;0.056: Bricault2019_datasetPGT121
569_F1_37_10	2	C	early		TANZANIA	2001	HM215318	569-F1_37_10	Yes	C.TZ.2001.569_F1_37_10.HM215318	UD	>20: Bricault2019_datasetPGT121;>50: Bricault2019_dataset1;>50: Wagh2016
57128_VRC15		D	chronic	CCR5	UGANDA	1998	AY736829	98UG57128, 57128.vrc15, 98UG_57128	Yes	D.UG.1998.57128_VRC15.AY736829	2.13384	0.945: Wagh2018;2.16: Bricault2019;2.16000: Doria-Rose2016;2.16: Huang2014;2.16: Huang2016a_dataset1;2.16: Kwon2018;2.16: Steinhardt2018;2.16: Xu2017;2.6: Bonsignori2017;2.6: Bricault2019_dataset2;2.98: Alam2017_dataset1;>50: Alam2017_dataset2;>50: Georgiev2013_dataset4
5768_4	2	B	early	CCR5	UNITED STATES	1995	AY835435	5768.04, 5768, 5768.4, 5768_04	Yes	B.US.1995.5768_4.AY835435	0.07328	0.039: Bricault2019;0.03900: Doria-Rose2016;0.039: Huang2014;0.039: Huang2016a_dataset1;0.039: Kwon2018;0.039: Steinhardt2018;0.039: Xu2017;0.293: Bonsignori2017;0.293: Bricault2019_dataset2;0.379: Asokan2015
6022_V7_C24	2	C	early		TANZANIA	2006	HM215319	6022.v7.c24	Yes	C.TZ.2006.6022_V7_C24.HM215319	0.023341	0.011: Bricault2019_datasetPGT121;0.034: Bricault2019_dataset1;0.034: Wagh2016
6040_V4_C15	2	C	early		TANZANIA	2005	HM215320	6040.v4.c15	Yes	C.TZ.2005.6040_V4_C15.HM215320	UD	>20: Bricault2019_datasetPGT121;>50: Bricault2019_dataset1;>50: Wagh2016
6041_V3_C23	2	A1C	acute		TANZANIA	2004	HM215321	6041, 6041.v3.c23	Yes	A1C.TZ.2004.6041_V3_C23.HM215321	UD	>10: Freund2015;>10: Freund2017;>40: Khan2018_dataset1;>50: Bournazos2016_dataset1;>50: Bricault2019_dataset3;>50: Ferguson2013;>50: Mouquet2012a;>50: Sok2013;>50: Sok2014;>50: Sok2016
6095_V1_C10		A1D	early		TANZANIA	2003	HM215323	6095.V1.C10, 6095, 6095.v1.c10	Yes	A1D.TZ.2003.6095_V1_C10.HM215323	37.3	37.3: Alam2017_dataset1;37.3: Bricault2019;37.30000: Doria-Rose2016;37.3: Huang2014;37.3: Huang2016a_dataset1;37.3: Kwon2018;37.3: Steinhardt2018;37.3: Xu2017;>25: Bonsignori2017;>25: Bricault2019_dataset2
6101_1	2	B	early	CCR5	UNITED STATES	1994	AY835434	6101, 6101_10, 6101.1	Yes	B.US.1994.6101_1.AY835434	0.0024142	0.0009: Bonsignori2017;0.0009: Bricault2019_dataset2;0.0010: Alam2017_dataset2;0.002: Bricault2019;0.00200: Doria-Rose2016;0.002: Huang2014;0.002: Huang2016a_dataset1;0.002: Kwon2018;0.002: Steinhardt2018;0.002: Xu2017;0.014: Crooks2015;0.027: Georgiev2013_dataset4
6146_V7_C23	2	C	early		TANZANIA	2006	HM215324	6146.7.23, 6146.v7.c23	Yes	C.TZ.2006.6146_V7_C23.HM215324	0.002	0.002: Bricault2019_dataset1;0.002: Bricault2019_datasetPGT121;0.002: Wagh2016
620345_C1	2	01_AE	acute	CCR5	THAILAND	2005	JX512900	620345, AA081, 620345.c1, 620345.c01, 620345_C01, 620345_1	Yes	01_AE.TH.2005.620345_C1.JX512900	UD	>10: Freund2015;>10: Freund2017;>10: vanGils2016;>25: Bonsignori2017;>25: Bricault2019_dataset2;>25: Chenine2018;>40: Khan2018_dataset1;>50: Alam2017_dataset1;>50: Bournazos2016_dataset1;>50: Bricault2019;>50: Bricault2019_dataset3;>50: Doria-Rose2016;>50: Huang2014;>50: Huang2016a_dataset1;>50: Kwon2018;>50: Mouquet2012a;>50: Sok2013;>50: Sok2014;>50: Sok2016;>50: Steinhardt2018;>50: Xu2017
62357_14_D3_4589	2	B	acute	CCR5	UNITED STATES	1997	EU289189	62357, 62357.14.D3.4589	Yes	B.US.1997.62357_14_D3_4589.EU289189	2.43855	1.036: Bournazos2016_dataset1;1.036: Mouquet2012a;1.424: Khan2018_dataset1;2.597: Bricault2019_dataset3;2.597: Ferguson2013;2.597: Sok2013;2.597: Sok2016;2.597: vanGils2016;2.6: Sok2014;6.215: Freund2015;6.215: Freund2017
6240_08_TA5_4622	2	B	acute		UNITED STATES	1995	EU289190	6240, 6240.08.TA5.4622	Yes	B.US.1995.6240_08_TA5_4622.EU289190	0.056976	0.033: Bricault2019_dataset3;0.033: Ferguson2013;0.033: Sok2013;0.033: Sok2014;0.033: vanGils2016;0.068: Freund2015;0.068: Freund2017;0.1216: Khan2018_dataset1;0.128: Bournazos2016_dataset1;0.128: Mouquet2012a
6244_13_B5_4567	2	B	acute		UNITED STATES	1996	EU289191	6244, 6244.13.B5.4576, 6244_13_B5_4576, 6244.13.B5.4567	Yes	B.US.1996.6244_13_B5_4567.EU289191	0.11769	0.061: Bricault2019_dataset3;0.061: Ferguson2013;0.061: Sok2013;0.061: Sok2014;0.061: Sok2016;0.061: vanGils2016;0.172: Freund2015;0.172: Freund2017;0.249: Bournazos2016_dataset1;0.249: Mouquet2012a;0.635: Khan2018_dataset1
6322_V4_C1	2	C	early		TANZANIA	2005	HM215326	6322, 6322.V4.C1, 6322.v4.c1	Yes	C.TZ.2005.6322_V4_C1.HM215326	UD	>20: Bricault2019_datasetPGT121;>25: Bonsignori2017;>25: Bricault2019_dataset2;>50: Bricault2019;>50: Bricault2019_dataset1;>50: Doria-Rose2016;>50: Huang2014;>50: Huang2016a_dataset1;>50: Kwon2018;>50: Steinhardt2018;>50: Wagh2016;>50: Xu2017
6405_V4_C34		D	early		TANZANIA	2004	HM215327	6405, 6405.v4.c34	Yes	D.TZ.2004.6405_V4_C34.HM215327	0.017216	0.009: Bonsignori2017;0.009: Bricault2019_dataset2;0.018: Alam2017_dataset1;0.019: Bricault2019;0.01900: Doria-Rose2016;0.019: Huang2014;0.019: Huang2016a_dataset1;0.019: Kwon2018;0.019: Steinhardt2018;0.019: Xu2017;0.02: Doria-Rose2014;0.026: Wagh2018
6471_V1_C16	3	C	early		TANZANIA	2003	HM215328	6471, 6471.V1.C16, 6471.v1.c16	Yes	C.TZ.2003.6471_V1_C16.HM215328	UD	>20: Bricault2019_datasetPGT121;>25: Bonsignori2017;>25: Bricault2019_dataset2;>50: Alam2017_dataset1;>50: Bricault2019;>50: Bricault2019_dataset1;>50: Doria-Rose2016;>50: Huang2014;>50: Huang2016a_dataset1;>50: Kwon2018;>50: Steinhardt2018;>50: Wagh2016;>50: Xu2017
6480_V4_C25	2	CD	early		TANZANIA	2004	HM215329	6480, 6480.v4.c25	Yes	CD.TZ.2004.6480_V4_C25.HM215329	0.0031866	0.001: Bricault2019_dataset3;0.001: Sok2013;0.001: Sok2014;0.001: Sok2016;0.0031: Khan2018_dataset1;0.006: Khan2018_dataset2;0.008: Freund2015;0.008: Freund2017;0.017: Bournazos2016_dataset1;0.017: Mouquet2012a;<0.001: Ferguson2013
6535_3	1B or 2	B	early	CCR5	UNITED STATES	1995	AY835438	6535, 6535.3	Yes	B.US.1995.6535_3.AY835438	0.0026278	0.0008: Bonsignori2017;0.0008: Bricault2019_dataset2;0.002: Bricault2019_dataset3;0.002: Ferguson2013;0.002: Sok2013;0.002: Sok2014;0.002: Sok2016;0.002: vanGils2016;0.003: Bricault2019;0.00300: Doria-Rose2016;0.003: Freund2015;0.003: Freund2017;0.003: Huang2014;0.003: Huang2016a_dataset1;0.003: Kwon2018;0.003: Steinhardt2018;0.003: Xu2017;0.005: Walker2011;0.0066: Khan2018_dataset1;0.008: Bourna…
6540_V4_C1	2	A1C	early		TANZANIA	2004	HM215330	6540.v4.c1, 6540	Yes	A1C.TZ.2004.6540_V4_C1.HM215330	UD	>10: Freund2015;>10: Freund2017;>10: vanGils2016;>1: Khan2018_dataset2;>25: Bonsignori2017;>25: Bricault2019_dataset2;>40: Khan2018_dataset1;>50: Alam2017_dataset1;>50: Alam2017_dataset2;>50: Bournazos2016_dataset1;>50: Bricault2019;>50: Bricault2019_dataset3;>50: Doria-Rose2016;>50: Ferguson2013;>50: Huang2014;>50: Huang2016a_dataset1;>50: Kwon2018;>50: Mouquet2012a;>50: Sok2013;>50: Sok2014;>50…
6545_V4_C1		A1C	early		TANZANIA	2005	HM215332	6545, 6545.v4.c1, 6545.V4.C1	Yes	A1C.TZ.2005.6545_V4_C1.HM215332	UD	>10: Freund2015;>10: Freund2017;>10: vanGils2016;>25: Bonsignori2017;>25: Bricault2019_dataset2;>40: Khan2018_dataset1;>50: Alam2017_dataset1;>50: Bournazos2016_dataset1;>50: Bricault2019;>50: Bricault2019_dataset3;>50: Doria-Rose2016;>50: Ferguson2013;>50: Huang2014;>50: Huang2016a_dataset1;>50: Kwon2018;>50: Mouquet2012a;>50: Sok2013;>50: Sok2014;>50: Sok2016;>50: Steinhardt2018;>50: Xu2017
6592_V7_C25		A1	early		TANZANIA	2006	HM215334	6592.v7.c25	Yes	A1.TZ.2006.6592_V7_C25.HM215334	0.003	0.003: Wagh2018
6631_V3_C10	3	C	early		TANZANIA	2004	HM215335	6631, 6631.v3.c10, 6631.V3.C10	Yes	C.TZ.2004.6631_V3_C10.HM215335	32.075	32.075: Bricault2019_dataset1;32.075: Wagh2016;>20: Bricault2019_datasetPGT121;>25: Bonsignori2017;>25: Bricault2019_dataset2;>50: Alam2017_dataset1;>50: Bricault2019;>50: Doria-Rose2016;>50: Huang2014;>50: Huang2016a_dataset1;>50: Kwon2018;>50: Steinhardt2018;>50: Xu2017
6785_V5_C14	2	C	early		TANZANIA	2005	HM215338	6785.v5.c14, 6785, 6785.V5.C14	Yes	C.TZ.2005.6785_V5_C14.HM215338	0.016095	0.008: Bricault2019_dataset1;0.008: Wagh2016;0.014: Alam2017_dataset1;0.015: Bonsignori2017;0.015: Bricault2019_dataset2;0.019: Bricault2019;0.01900: Doria-Rose2016;0.019: Huang2014;0.019: Huang2016a_dataset1;0.019: Kwon2018;0.019: Steinhardt2018;0.019: Xu2017;0.027: Bricault2019_datasetPGT121
6811_V7_C18	2	CD	early		TANZANIA	2006	HM215340	6811, 6811.v7.c18	Yes	CD.TZ.2006.6811_V7_C18.HM215340	0.0022654	0.001: Bricault2019_dataset3;0.001: Sok2013;0.001: Sok2014;0.001: Sok2016;0.002: Freund2015;0.002: Freund2017;0.0028: Khan2018_dataset1;0.004: Bournazos2016_dataset1;0.004: Mouquet2012a;0.045: Khan2018_dataset2;<0.001: Ferguson2013
6838_V1_C35	2	C	acute		TANZANIA	2003	HM215341	6838.v1.c35, 6838, 6838.V1.C35	Yes	C.TZ.2003.6838_V1_C35.HM215341	0.12584	0.093: Bonsignori2017;0.093: Bricault2019_dataset2;0.119: Bricault2019;0.11900: Doria-Rose2016;0.119: Huang2014;0.119: Huang2016a_dataset1;0.119: Kwon2018;0.119: Steinhardt2018;0.119: Xu2017;0.128: Bricault2019_dataset1;0.128: Wagh2016;0.131: Alam2017_dataset1;0.181: Asokan2015;0.22: Bricault2019_datasetPGT121
6952_V1_C20	2	41_CD	early		TANZANIA	2003	HM215343	6952.v1.c20, 6952	Yes	41_CD.TZ.2003.6952_V1_C20.HM215343	0.051846	0.0136: Khan2018_dataset1;0.049: Freund2015;0.049: Freund2017;0.056: Bricault2019_dataset3;0.056: Ferguson2013;0.056: Sok2013;0.056: Sok2014;0.056: Sok2016;0.056: vanGils2016;0.085: Bournazos2016_dataset1;0.085: Mouquet2012a
6980_V0_C31	2	C	acute		TANZANIA	2003	HM215344	6980.v0.c31	Yes	C.TZ.2003.6980_V0_C31.HM215344	0.20647	0.171: Bricault2019_dataset1;0.171: Wagh2016;0.301: Bricault2019_datasetPGT121
703010010_C4	2	C	acute		MALAWI	2006	KC894105	Ce703010010_C4, CHV0008273_703010010_F12	Yes	C.MW.2006.703010010_C4.KC894105	0.0031748	0.002: Bricault2019_dataset1;0.002: Wagh2016;0.008: Bricault2019_datasetPGT121
703010054_2A2	2	C	early		MALAWI	2007	FJ443808	CE703010054_2A2, pCenvPt703010054_2A2, 703010054_2A2, Ce703010054_2A2, CE703010054	Yes	C.MW.2007.703010054_2A2.FJ443808	UD	>10: Freund2015;>10: Freund2017;>10: vanGils2016;>20: Bricault2019_datasetPGT121;>40: Khan2018_dataset1;>50: Bournazos2016_dataset1;>50: Bricault2019_dataset1;>50: Bricault2019_dataset3;>50: Ferguson2013;>50: Mouquet2012a;>50: Sok2013;>50: Sok2014;>50: Sok2016;>50: Wagh2016
703010131_1E2	2	C	intermediate		MALAWI	2007	KC894107	Ce703010131_1E2	Yes	C.MW.2007.703010131_1E2.KC894107	UD	>20: Bricault2019_datasetPGT121;>50: Bricault2019_dataset1;>50: Wagh2016
703010200_1E5	2	C	intermediate		MALAWI	2007	FJ443999	703010200_1E5_Rev-, 7030102001, 7030102001E5_REV_, 7030102001E5NOREV, 7030102001E5(RevM), 7030102001E5_Rev-, 7030102001E5(Rev-)	Yes	C.MW.2007.703010200_1E5.FJ443999	0.0075761	0.001: Bricault2019_dataset1;0.001: Wagh2016;0.009: Bricault2019_dataset3;0.009: Ferguson2013;0.009: Sok2013;0.009: Sok2014;0.009: Sok2016;0.01: Bournazos2016_dataset1;0.01: Mouquet2012a;0.0112: Khan2018_dataset1;0.016: Bricault2019_datasetPGT121;0.016: Freund2015;0.016: Freund2017
703010217_B6	2	C	early		MALAWI	2007	KC894109	CE0217, CE703010217.B6, CE703010217_B6, pCenvPt703010217_B6	Yes	C.MW.2007.703010217_B6.KC894109	0.0025999	0.0007: Bonsignori2017;0.0007: Bricault2019_dataset2;0.002: Kwon2018;0.002: Steinhardt2018;0.002: Xu2017;0.003: Bricault2019_dataset1;0.003: Wagh2016;0.004: Webb2015;0.005: Bricault2019_datasetPGT121;<.02: Williams2018
703010228_1C4	2	C	intermediate		MALAWI	2007	FJ444031	pCenvPt703010228_1C4, CE703010228_1C4, Ce703010228_1C4	Yes	C.MW.2007.703010228_1C4.FJ444031	UD	>20: Bricault2019_datasetPGT121;>50: Bricault2019_dataset1;>50: Wagh2016
703357_C2	2	01_AE	acute	CCR5	THAILAND	2005	JN944658	703357_2, 703357_C02, 703357.2, 703357.C02, 703357.c02, 703357	Yes	01_AE.TH.2005.703357_C2.JN944658	UD	>25: Chenine2018
704010042_2E5		C	acute		SOUTH AFRICA	2007	KC894113	704010042_TF, 704010042, pCH042.c, CE704010042_2E5	Yes	C.ZA.2007.704010042_2E5.KC894113	UD	>20: Bricault2019_datasetPGT121;>50: Bricault2019_dataset1;>50: Wagh2016
704010069_C6	2	C	intermediate		SOUTH AFRICA	2007	KC894114	Ce704010069_C6, CHV0008392_704010069_F2	Yes	C.ZA.2007.704010069_C6.KC894114	10.731	10.731: Bricault2019_dataset1;10.731: Wagh2016;>20: Bricault2019_datasetPGT121
704010083_B8	2	C	acute		SOUTH AFRICA	2007	FJ443671	CE704010083_B8, Ce704010083_B8, pCenvPt704010083_B8	Yes	C.ZA.2007.704010083_B8.FJ443671	0.47856	0.38: Bricault2019_dataset1;0.38: Wagh2016;0.759: Bricault2019_datasetPGT121
704809221_1B3	2	C	acute		SOUTH AFRICA	2007	FJ444103	CE704809221_1B3, CE704809221, pCenvPt704809221_1B, Ce704809221_1B3	Yes	C.ZA.2007.704809221_1B3.FJ444103	0.035964	0.0141: Khan2018_dataset1;0.025: Bricault2019_dataset3;0.025: Ferguson2013;0.025: Sok2013;0.025: Sok2014;0.025: Sok2016;0.025: vanGils2016;0.043: Bricault2019_datasetPGT121;0.043: Freund2015;0.043: Freund2017;0.048: Bricault2019_dataset1;0.048: Wagh2016;0.098: Bournazos2016_dataset1;0.098: Mouquet2012a
704810053_2B7	2	C	acute		SOUTH AFRICA	2007	KC894119	Ce704810053_2B7, CHV0010337_704810053_2G6	Yes	C.ZA.2007.704810053_2B7.KC894119	UD	>20: Bricault2019_datasetPGT121;>50: Bricault2019_dataset1;>50: Wagh2016
705010067_TF	3	C	acute	CCR5	SOUTH AFRICA	2007	KC156125	705010067, 705010067_CH067_TF	Yes	C.ZA.2007.705010067_TF.KC156125	UD	>20: Bricault2019_datasetPGT121;>50: Bricault2019_dataset1;>50: Wagh2016
705010185_TF	2	C	acute	CCR5	SOUTH AFRICA	2007	KC156129	705010185, 705010185_CH185_TF	Yes	C.ZA.2007.705010185_TF.KC156129	UD	>20: Bricault2019_datasetPGT121;>50: Bricault2019_dataset1;>50: Wagh2016
705010198_TF	2	C	acute	CCR5	SOUTH AFRICA	2007	KC156130	CH198, 705010198_CH198_TF, 705010198	Yes	C.ZA.2007.705010198_TF.KC156130	0.026577	0.019: Bricault2019_dataset1;0.019: Wagh2016;0.052: Bricault2019_datasetPGT121
706010164_1A7	2	C	intermediate		SOUTH AFRICA	2007	FJ444076	7060101641A7(Rev-), 7060101641A7_Rev-, CE706010164_1A7, 706010164_1A7_Rev-	Yes	C.ZA.2007.706010164_1A7.FJ444076	0.025298	0.016: Bricault2019_dataset1;0.04: Bricault2019_datasetPGT121
706010164_1A7_REV		C	intermediate		SOUTH AFRICA	2007	FJ444076	7060101641A7_REV_	Yes	C.ZA.2007.706010164_1A7_REV.FJ444076	0.016	0.016: Wagh2016
7165_18	2	B	early	CCR5	UNITED STATES	1994	AY835437	7165.18, 7165	Yes	B.US.1994.7165_18.AY835437	0.0181	0.014: Bonsignori2017;0.014: Bricault2019_dataset2;0.015: Crooks2015;0.019: Bricault2019;0.01900: Doria-Rose2016;0.019: Huang2014;0.019: Huang2016a_dataset1;0.019: Kwon2018;0.019: Steinhardt2018;0.019: Xu2017;0.026: Georgiev2013_dataset4
722_G4_16	2	C	acute		SOUTH AFRICA	2007	JN967798	SO722_G4_16	Yes	C.ZA.2007.722_G4_16.JN967798	0.012515	0.01: Bricault2019_datasetPGT121;0.014: Bricault2019_dataset1;0.014: Wagh2016
731027_AA104A_RH5		01_AE	early	CCR5	THAILAND	2006	JX447986	731027, AA104a_RH5	Yes	01_AE.TH.2006.731027_AA104A_RH5.JX447986	UD	>25: Chenine2018
783_V0_C51		A1	acute		TANZANIA	2002	HM215347	0783.v0.c51, 783.v0.c51, 0783.0.51	Yes	A1.TZ.2002.783_V0_C51.HM215347	0.001	0.001: Wagh2018
816763_C02		01_AE	acute	CCR5	THAILAND	2006	JN944659	816763.02, 816763.c02, 816763	Yes	01_AE.TH.2006.816763_C02.JN944659	UD	>25: Chenine2018
816769_AA107A_WG8		01_AE	early	CCR5	THAILAND	2005	JX448026	816769, AA107a_wg8	Yes	01_AE.TH.2005.816769_AA107A_WG8.JX448026	UD	>25: Chenine2018
851891_4_15		A1	early		KENYA			851891, 851891.4.15	Yes	A1.KE..851891_4_15.	0.013	0.013: Wagh2018
89_6	2	B	chronic	CCR5 CXCR4	UNITED STATES	1989	U39362	89.6.DG, 89_6_DG, 89, 89.6	Yes	B.US.1989.89_6.U39362	0.013315	0.007: Bonsignori2017;0.007: Bricault2019_dataset2;0.016: Bricault2019;0.01600: Doria-Rose2016;0.016: Huang2014;0.016: Huang2016a_dataset1;0.016: Kwon2018;0.016: Steinhardt2018;0.016: Xu2017
89_F1_2_25	2	CD	acute		TANZANIA		HM215349	89_F1, 89-F1_2_25	Yes	CD.TZ..89_F1_2_25.HM215349	UD	>10: Freund2015;>10: Freund2017;>10: vanGils2016;>1: Khan2018_dataset2;>40: Khan2018_dataset1;>50: Bournazos2016_dataset1;>50: Bricault2019_dataset3;>50: Mouquet2012a;>50: Sok2013;>50: Sok2014;>50: Sok2016
9004SS_A3_4	2	A1	intermediate		UGANDA	2007	HM215350	9004SS	Yes	A1.UG.2007.9004SS_A3_4.HM215350	0.0026321	0.001: Bricault2019_dataset3;0.001: Sok2013;0.001: Wagh2018;0.006: Freund2015;0.006: Freund2017;0.008: Bournazos2016_dataset1;0.008: Mouquet2012a;<0.001: Ferguson2013
9009SA_A4_2		D	intermediate		UGANDA	2007	HM215351		Yes	D.UG.2007.9009SA_A4_2.HM215351	0.845	0.845: Wagh2018
928_28	2	02_AG	early		COTE D'IVOIRE	1999	EU513199	928-28	Yes	02_AG.CI.1999.928_28.EU513199	25.9727	1.371: Khan2018_dataset1;16.8: Bonsignori2017;16.8: Bricault2019_dataset2;23.9: Alam2017_dataset1;31: Bricault2019;31.00000: Doria-Rose2016;31: Huang2014;31: Huang2016a_dataset1;31: Kwon2018;31: Steinhardt2018;31: Xu2017;44.189: Bricault2019_dataset3;44.189: Ferguson2013;44.189: Sok2013;44.189: Sok2016;44.2: Sok2014;>10: Freund2015;>10: Freund2017;>10: vanGils2016;>50: Bournazos2016_dataset1;>50:…
92BR020	1 or 2	B	chronic		BRAZIL	1992	AY669718		Yes	B.BR.1992.92BR020.AY669718	0.010583	0.004: Sok2013;0.014: Ferguson2013;0.014: Walker2011;0.016: MacLeod2016
92BR025_9	1B or 2	C	early	CCR5	BRAZIL	1992	U15121	BR025.9, BR025_9, 92BR025.9	Yes	C.BR.1992.92BR025_9.U15121	0.0016245	0.001: Alam2017_dataset1;0.001: Bonsignori2017;0.001: Bricault2019_dataset2;0.002: Bricault2019;0.00200: Doria-Rose2016;0.002: Huang2014;0.002: Huang2016a_dataset1;0.002: Kwon2018;0.002: Steinhardt2018;0.002: Xu2017
92RW008		A1	chronic		RWANDA	1992	AY669703		Yes	A1.RW.1992.92RW008.AY669703	0.003	0.003: Ferguson2013;0.003: Walker2011
92RW009		A1C	chronic		RWANDA	1992	AY669700	92RW009_06	Yes	A1C.RW.1992.92RW009.AY669700	1.739	1.739: Ferguson2013;1.739: Walker2011
92RW020_2	2	A1	early	CCR5	RWANDA	1992	EU855131	92RW020.2, 92RW020, RW020, RW020_2, 92.RW020, RW020.2	Yes	A1.RW.1992.92RW020_2.EU855131	0.0016684	0.0005: Alam2017_dataset2;0.0007: Bonsignori2017;0.0007: Bricault2019_dataset2;0.001: Alam2017_dataset1;0.001: Wagh2018;0.002: Bricault2019;0.002: Doria-Rose2014;0.00200: Doria-Rose2016;0.002: Huang2014;0.002: Huang2016a_dataset1;0.002: Kwon2018;0.002: Sok2013;0.002: Steinhardt2018;0.002: Xu2017;0.004: Ferguson2013;0.004: Walker2011;0.005: Georgiev2013_dataset4;<.001: MacLeod2016
92RW020_2_T303A		A1	early	CCR5	RWANDA	1992	EU855131	RW020.2.T303A	Yes	A1.RW.1992.92RW020_2_T303A.EU855131	0.008	0.008: Alam2017_dataset2
92RW024		A1CD	chronic		RWANDA	1992	AY669699		Yes	A1CD.RW.1992.92RW024.AY669699	UD	>50: Ferguson2013;>50: Walker2011
92RW026		A1C	chronic	CCR5	RWANDA	1992	AY669702		Yes	A1C.RW.1992.92RW026.AY669702	0.014	0.014: Ferguson2013;0.014: Walker2011
92TH021	2	01_AE	chronic	CCR5	THAILAND	1992	AY669775		Yes	01_AE.TH.1992.92TH021.AY669775	UD	>50: Ferguson2013;>50: Sok2016;>50: Walker2011
92UG001		D	chronic		UGANDA	1992	AY669754		Yes	D.UG.1992.92UG001.AY669754	UD	>50: Ferguson2013;>50: Walker2011
92UG005		D	chronic	CCR5	UGANDA	1992	AY669758		Yes	D.UG.1992.92UG005.AY669758	18.2947	18.292: Ferguson2013;18.292: Walker2011;18.3: Sok2016
92UG031		A1	chronic		UGANDA	1992	AY669701	UG031	Yes	A1.UG.1992.92UG031.AY669701	UD	>50: Ferguson2013;>50: Walker2011
92UG035		A1D	delete or no value	CCR5	UGANDA	1992	AY669755		Yes	A1D.UG.1992.92UG035.AY669755	0.212	0.212: Sok2016
92UG038		D		CXCR4	UGANDA	1992	AY669759		Yes	D.UG.1992.92UG038.AY669759	UD	>50: Sok2016
92UG046		D	chronic	CXCR4	UGANDA	1992	AY623599		Yes	D.UG.1992.92UG046.AY623599	UD	>50: Ferguson2013;>50: Sok2016;>50: Walker2011
92US715		B	chronic	CCR5	UNITED STATES	1992	U08451		Yes	B.US.1992.92US715.U08451	0.064	0.064: Crooks2015
93IN905	2	C	chronic	CCR5	INDIA	1993	AY669742		Yes	C.IN.1993.93IN905.AY669742	0.005	0.005: Ferguson2013;0.005: Walker2011
93MW959		C	chronic	CCR5	MALAWI	1993	AY669739		Yes	C.MW.1993.93MW959.AY669739	0.013	0.013: Ferguson2013;0.013: Walker2011
93RW029		A1	chronic		RWANDA	1993	AY669697		Yes	A1.RW.1993.93RW029.AY669697	UD	>50: Ferguson2013;>50: Walker2011
93TH305		B	chronic		THAILAND	1993	AY669729		Yes	B.TH.1993.93TH305.AY669729	0.007	0.007: Ferguson2013;0.007: Walker2011
93UG065		D		CXCR4	UGANDA	1993	HM215353		Yes	D.UG.1993.93UG065.HM215353	UD	>50: Sok2016;>50: Wagh2018
93UG070		D		CXCR4	UGANDA	1993	AY669756		Yes	D.UG.1993.93UG070.AY669756	UD	>50: Sok2016
93UG077		A1	chronic		UGANDA	1993	AY669704		Yes	A1.UG.1993.93UG077.AY669704	0.019	0.019: Ferguson2013;0.019: Walker2011
93UG082		D		CCR5	UGANDA	1993	AY669750		Yes	D.UG.1993.93UG082.AY669750	0.016	0.016: Sok2016
94KE105		A1C	chronic	CCR5	KENYA	1994	AY669768		Yes	A1C.KE.1994.94KE105.AY669768	0.029	0.029: Ferguson2013;0.029: Walker2011
94UG103	2	A1	chronic		UGANDA	1994	AY669705		Yes	A1.UG.1994.94UG103.AY669705	1.50719	0.54: Sok2013;2.518: Ferguson2013;2.518: Walker2011
94UG114		D	chronic	CCR5	UGANDA	1994	AY494966		Yes	D.UG.1994.94UG114.AY494966	0.004	0.004: Ferguson2013;0.004: Sok2016;0.004: Walker2011
94UG118		D		CCR5	UGANDA	1994	AY669751		Yes	D.UG.1994.94UG118.AY669751	0.004	0.004: Sok2016
96ZM651_02	2	C	early		ZAMBIA	1996	AF286224	96ZM651, 96ZM651.02	Yes	C.ZM.1996.96ZM651_02.AF286224	0.0053478	0.001: Bonsignori2017;0.001: Bricault2019_dataset2;0.004: Alam2017_dataset1;0.009: Bricault2019;0.00900: Doria-Rose2016;0.009: Huang2014;0.009: Huang2016a_dataset1;0.009: Kwon2018;0.009: Steinhardt2018;0.009: Xu2017
97ZA009		C		CCR5	SOUTH AFRICA	1997	AY118166		Yes	C.ZA.1997.97ZA009.AY118166	0.3	0.3: Sok2016
98CN006		08_BC	chronic	CCR5	CHINA	1998	AY669745		Yes	08_BC.CN.1998.98CN006.AY669745	0.01	0.01: Ferguson2013;0.01: Walker2011
98CN009		07_BC	chronic		CHINA	1998	AY669747		Yes	07_BC.CN.1998.98CN009.AY669747	0.009	0.009: Ferguson2013;0.009: Walker2011
98IN022		C	chronic	CCR5	INDIA	1998	AY669748		Yes	C.IN.1998.98IN022.AY669748	0.030726	0.007: Ferguson2013;0.007: Walker2011;0.592: Sok2016
98TZ017		C		CCR5	TANZANIA	1998	AF286235		Yes	C.TZ.1998.98TZ017.AF286235	0.162	0.162: Sok2016
98_F4_H5_13	3	C	early		TANZANIA	2000	HQ659642	98-F4_H5-13	Yes	C.TZ.2000.98_F4_H5_13.HQ659642	1.35131	1.107: Bricault2019_datasetPGT121;1.493: Bricault2019_dataset1;1.493: Wagh2016
A03349M1_VRC4A		D			UGANDA	1999	HM215356	A03349M1, A03349M1.vrc4a	Yes	D.UG.1999.A03349M1_VRC4A.HM215356	0.018702	0.013: Bricault2019;0.01300: Doria-Rose2016;0.013: Huang2014;0.013: Huang2016a_dataset1;0.013: Kwon2018;0.013: Steinhardt2018;0.013: Xu2017;0.025: Bonsignori2017;0.025: Bricault2019_dataset2;0.032: Alam2017_dataset1;0.078: Wagh2018
A07412M1_VRC12	2	D		CCR5	UGANDA	1999	HM215357	A07412M1, A07412M1.vrc12	Yes	D.UG.1999.A07412M1_VRC12.HM215357	0.0098966	0.001: Bournazos2016_dataset1;0.001: Mouquet2012a;0.009: Bricault2019_dataset3;0.009: Ferguson2013;0.009: Sok2013;0.009: Sok2014;0.009: Sok2016;0.009: vanGils2016;0.012: Bricault2019;0.012: Kwon2018;0.012: Steinhardt2018;0.012: Xu2017;0.013: Bonsignori2017;0.013: Bricault2019_dataset2;0.018: Wagh2018;0.0214: Khan2018_dataset1;0.034: Freund2015;0.034: Freund2017
A08483M1_VRC9		D			UGANDA	1999	HM215358	A08483M1.vrc9	Yes	D.UG.1999.A08483M1_VRC9.HM215358	UD	>50: Wagh2018
AC10_29	2	B	acute	CCR5	UNITED STATES	1998	AY835446	AC10.0, AC10_0_29, AC10, AC10.29, AC10.0.29	Yes	B.US.1998.AC10_29.AY835446	0.026066	0.017: Crooks2015;0.019: Freund2015;0.019: Freund2017;0.024: Bricault2019_dataset3;0.024: Ferguson2013;0.024: Sok2013;0.024: Sok2014;0.024: Sok2016;0.024: vanGils2016;0.028: Bricault2019;0.02800: Doria-Rose2016;0.028: Huang2014;0.028: Huang2016a_dataset1;0.028: Kwon2018;0.028: Steinhardt2018;0.028: Xu2017;0.029: Bonsignori2017;0.029: Bricault2019_dataset2;0.03: Doria-Rose2014;0.037: Bournazos2016…
ADA		B	chronic		UNITED STATES	1986	AY426119	ADA.DG, ADA_DG	Yes	B.US.1986.ADA.AY426119	0.005368	0.002: Bricault2019;0.00200: Doria-Rose2016;0.002: Huang2014;0.002: Huang2016a_dataset1;0.002: Kwon2018;0.002: Steinhardt2018;0.002: Xu2017;0.017: Crooks2015;0.031: Bonsignori2017;0.031: Bricault2019_dataset2;0.051: MacLeod2016
APV_13		B	early	CCR5	UNITED STATES	2001	DQ869019		Yes	B.US.2001.APV_13.DQ869019	0.251	0.251: Ferguson2013;0.251: Walker2011
APV_17		B	early	CCR5	UNITED STATES	2002	DQ869023		Yes	B.US.2002.APV_17.DQ869023	0.066	0.066: Ferguson2013;0.066: Walker2011
APV_6		B	early	CCR5	UNITED STATES	2003	DQ869030		Yes	B.US.2003.APV_6.DQ869030	0.018	0.018: Ferguson2013;0.018: Walker2011
B005018_8_F6_3	2	C	acute		BOTSWANA	2006	KF114881	B005018-8_F6.3	Yes	C.BW.2006.B005018_8_F6_3.KF114881	17.366	17.366: Bricault2019_dataset1;17.366: Wagh2016;>20: Bricault2019_datasetPGT121
B005582_7_G7_8	2	C	intermediate		BOTSWANA	2007	KF114882	B005582-7_G7.8	Yes	C.BW.2007.B005582_7_G7_8.KF114882	3.26119	2.252: Bricault2019_dataset1;2.252: Wagh2016;6.839: Bricault2019_datasetPGT121
BAL_01		B	early		UNITED STATES	1985	DQ318210	Bal, BaL, BaL.01, Bal.01, BaL-PBMC	Yes	B.US.1985.BAL_01.DQ318210	0.0055098	0.0009: Bonsignori2017;0.0009: Bricault2019_dataset2;0.0010: Alam2017_dataset2;0.009: Georgiev2013_dataset4;0.011: Bricault2019;0.01100: Doria-Rose2016;0.011: Huang2014;0.011: Huang2016a_dataset1;0.011: Kwon2018;0.011: Steinhardt2018;0.011: Xu2017
BB201_B42		A1	acute		KENYA		DQ187171	BB201, BB201.B42	Yes	A1.KE..BB201_B42.DQ187171	0.0022116	0.0008: Bonsignori2017;0.0008: Bricault2019_dataset2;0.002: Alam2017_dataset1;0.003: Bricault2019;0.00300: Doria-Rose2016;0.003: Huang2014;0.003: Huang2016a_dataset1;0.003: Kwon2018;0.003: Steinhardt2018;0.003: Xu2017
BB539_2B13		A1	acute		KENYA		DQ187240	BB539.2B13, BB539	Yes	A1.KE..BB539_2B13.DQ187240	UD	>25: Bonsignori2017;>25: Bricault2019_dataset2;>50: Alam2017_dataset1;>50: Bricault2019;>50: Huang2014;>50: Huang2016a_dataset1;>50: Kwon2018;>50: Steinhardt2018;>50: Xu2017
BF1266_431A	2	C	acute		MALAWI	2002	HM215360	BF1266.431a, BF1266	Yes	C.MW.2002.BF1266_431A.HM215360	UD	>10: Freund2015;>10: Freund2017;>1: Khan2018_dataset2;>20: Bricault2019_datasetPGT121;>40: Khan2018_dataset1;>50: Bournazos2016_dataset1;>50: Bricault2019_dataset1;>50: Bricault2019_dataset3;>50: Ferguson2013;>50: Mouquet2012a;>50: Sok2013;>50: Sok2014;>50: Sok2016;>50: Wagh2016
BG1168_1	2	B	intermediate	CCR5	UNITED STATES	1996	AY835443	BG1168, 1168, BG1168.1, BG1168.01, BG1168_01	Yes	B.US.1996.BG1168_1.AY835443	UD	>25: Alam2017_dataset2;>25: Bonsignori2017;>25: Bricault2019_dataset2;>50: Bricault2019;>50: Crooks2015;>50: Doria-Rose2016;>50: Georgiev2013_dataset4;>50: Huang2014;>50: Huang2016a_dataset1;>50: Kwon2018;>50: Steinhardt2018;>50: Xu2017
BG505_W6M_A5_T332N		A1	acute		KENYA		DQ208456	BG505_W6M_ENV_A5_T332N	Yes	A1.KE..BG505_W6M_A5_T332N.DQ208456	0.0485	0.0485: Rusert2016
BG505_W6M_C2	2	A1	acute		KENYA		DQ208458	BG505.w6m, BG505.W6M.C2, BG505.W6M.C2.WT, BG505.W6M.ENV.C2	Yes	A1.KE..BG505_W6M_C2.DQ208458	0.032852	0.024: Bonsignori2017;0.024: Bricault2019_dataset2;0.03: Alam2017_dataset2;0.032: Alam2017_dataset1;0.032: Kwon2018;0.032: Steinhardt2018;0.032: Xu2017;0.04100: Doria-Rose2016;0.06: Hoffenberg2013
BG505_W6M_C2_N301A		A1	acute		KENYA		DQ208458		Yes	A1.KE..BG505_W6M_C2_N301A.DQ208458	1.245	1.245: Alam2017_dataset2
BG505_W6M_C2_T332N	2	A1	acute		KENYA		DQ208458	BG505.T332N, BG505.W6M.C2.T332N	Yes	A1.KE..BG505_W6M_C2_T332N.DQ208458	0.0104	0.003: Wagh2018;0.015: Sanders2013;0.025: Alam2017_dataset2
BI369_9A		A1	acute		KENYA		DQ187019	BI369, BI369.9A	Yes	A1.KE..BI369_9A.DQ187019	0.0072059	0.005: Alam2017_dataset1;0.006: Bonsignori2017;0.006: Bricault2019_dataset2;0.008: Bricault2019;0.00800: Doria-Rose2016;0.008: Huang2014;0.008: Huang2016a_dataset1;0.008: Kwon2018;0.008: Steinhardt2018;0.008: Xu2017
BJOX002000_03_2	2	07_BC	acute		CHINA	2007	HM215364	BJOX002000, BJOX2000, BJOX002000.03.2	Yes	07_BC.CN.2007.BJOX002000_03_2.HM215364	0.01398	0.008: Bonsignori2017;0.008: Bricault2019_dataset2;0.018: Kwon2018;0.018: Steinhardt2018;0.018: Xu2017;<.02: Williams2018
BJOX003000_19_1		B	acute		CHINA	2007	HM215365	MG01, BJOX3, BJOX003000.19.1	Yes	B.CN.2007.BJOX003000_19_1.HM215365	0.0234	0.0234: Wu2018_dataset1
BJOX005000_09_2		01_AE	acute		CHINA	2007	HM215367	BJOX5, BJOX005000.09.2, MG03	Yes	01_AE.CN.2007.BJOX005000_09_2.HM215367	UD	>3.5: Wu2018_dataset1
BJOX009000_02_4	2	01_AE	intermediate		CHINA	2007	HM215372	BJOX009000.02.4, BJOX09, BJOX009000	Yes	01_AE.CN.2007.BJOX009000_02_4.HM215372	4.89831	1.311: Khan2018_dataset1;2.36: Bonsignori2017;2.36: Bricault2019_dataset2;2.585: Sok2013;2.858: Bricault2019_dataset3;2.858: Ferguson2013;2.858: Sok2016;2.86: Sok2014;2.86: vanGils2016;3.626: Bournazos2016_dataset1;3.626: Mouquet2012a;9.001: Freund2015;9.001: Freund2017;14.7: Bricault2019;14.70000: Doria-Rose2016;14.7: Kwon2018;14.7: Steinhardt2018;14.7: Xu2017
BJOX010000_06_2	2	01_AE	acute		CHINA	2007	HM215373	BJOX10, MG07, BJOX010000.06.2, BJOX010000	Yes	01_AE.CN.2007.BJOX010000_06_2.HM215373	UD	>10: Freund2015;>10: Freund2017;>10: vanGils2016;>25: Bonsignori2017;>25: Bricault2019_dataset2;>40: Khan2018_dataset1;>50: Bournazos2016_dataset1;>50: Bricault2019;>50: Bricault2019_dataset3;>50: Doria-Rose2016;>50: Ferguson2013;>50: Kwon2018;>50: Mouquet2012a;>50: Sok2013;>50: Sok2014;>50: Sok2016;>50: Steinhardt2018;>50: Xu2017
BJOX015000_11_5	2	01_AE	acute		CHINA	2007	HM215377	BJOX015000.11.5, BJOX15, BJOX015000	Yes	01_AE.CN.2007.BJOX015000_11_5.HM215377	UD	>10: Freund2015;>10: Freund2017;>10: vanGils2016;>40: Khan2018_dataset1;>50: Bournazos2016_dataset1;>50: Bricault2019_dataset3;>50: Ferguson2013;>50: Mouquet2012a;>50: Sok2013;>50: Sok2014
BJOX019000_02_1		07_BC	acute		CHINA	2007	HM215380	BJOX19, BJOX019000.02.1	Yes	07_BC.CN.2007.BJOX019000_02_1.HM215380	0.024	0.024: Wu2018_dataset1
BJOX020000_03_3		B	acute		CHINA	2007	HM215382	BJOX20, BJOX020000.03.3, MG09	Yes	B.CN.2007.BJOX020000_03_3.HM215382	0.024	0.024: Webb2015
BJOX025000_01_1	2	01_AE	acute		CHINA	2007	HM215386	MG15.33, BJOX025000.01.1, BJOX025000, BJOX25.01	Yes	01_AE.CN.2007.BJOX025000_01_1.HM215386	UD	>10: Freund2015;>10: Freund2017;>10: vanGils2016;>25: Bonsignori2017;>25: Bricault2019_dataset2;>40: Khan2018_dataset1;>50: Bournazos2016_dataset1;>50: Bricault2019;>50: Bricault2019_dataset3;>50: Doria-Rose2016;>50: Ferguson2013;>50: Kwon2018;>50: Mouquet2012a;>50: Sok2013;>50: Sok2014;>50: Sok2016;>50: Steinhardt2018;>50: Xu2017
BJOX028000_10_3	2	01_AE	acute		CHINA	2007	HM215389	BJOX028000.10.3, BJOX028000, BJOX28.10, MG18	Yes	01_AE.CN.2007.BJOX028000_10_3.HM215389	UD	>10: Freund2015;>10: Freund2017;>25: Bonsignori2017;>25: Bricault2019_dataset2;>40: Khan2018_dataset1;>50: Bricault2019;>50: Bricault2019_dataset3;>50: Doria-Rose2016;>50: Ferguson2013;>50: Kwon2018;>50: Mouquet2012a;>50: Sok2013;>50: Sok2014;>50: Sok2016;>50: Steinhardt2018;>50: Xu2017
BJOX029000_03_1		07_BC	early		CHINA	2007	HM215392	MG17, BJOX029000.03.1, BJOX29	Yes	07_BC.CN.2007.BJOX029000_03_1.HM215392	0.0466	0.0466: Wu2018_dataset1
BL01		B	chronic	CCR5 CXCR4	UNITED STATES		AY124970	BL01_DG, BL01.DG, ABL01	Yes	B.US..BL01.AY124970	UD	>25: Bonsignori2017;>25: Bricault2019_dataset2;>50: Bricault2019;>50: Crooks2015;>50: Doria-Rose2016;>50: Georgiev2013_dataset4;>50: Huang2014;>50: Huang2016a_dataset1;>50: Kwon2018;>50: Steinhardt2018;>50: Xu2017
BR07		B	chronic	CCR5	UNITED STATES		AY124979	CBR07, BR07.DG, BR07_DG	Yes	B.US..BR07.AY124979	0.095956	0.064: Bricault2019;0.06400: Doria-Rose2016;0.064: Huang2014;0.064: Huang2016a_dataset1;0.064: Kwon2018;0.064: Steinhardt2018;0.064: Xu2017;0.396: Bonsignori2017;0.396: Bricault2019_dataset2
BS208_B1		A1D	acute		KENYA		KX364401	BS208, BS208.B1, BS208.M6.B1	Yes	A1D.KE..BS208_B1.KX364401	UD	>25: Bonsignori2017;>25: Bricault2019_dataset2;>50: Alam2017_dataset1;>50: Bricault2019;>50: Doria-Rose2016;>50: Huang2014;>50: Huang2016a_dataset1;>50: Kwon2018;>50: Steinhardt2018;>50: Xu2017
C1080_C3	2	01_AE	early	CCR5	THAILAND	1999	JN944660	C1080_C03, C1080rsga_c3, C1080, C1080.c3, C1080rsga, C1080.c03	Yes	01_AE.TH.1999.C1080_C3.JN944660	UD	>10: Freund2015;>10: Freund2017;>10: vanGils2016;>25: Bonsignori2017;>25: Bricault2019_dataset2;>40: Khan2018_dataset1;>50: Alam2017_dataset1;>50: Alam2017_dataset2;>50: Bournazos2016_dataset1;>50: Bricault2019;>50: Bricault2019_dataset3;>50: Doria-Rose2014;>50: Doria-Rose2016;>50: Huang2014;>50: Huang2016a_dataset1;>50: Kwon2018;>50: Mouquet2012a;>50: Rusert2016;>50: Sok2013;>50: Sok2014;>50: So…
C2101_C1	2	01_AE	early	CCR5	THAILAND	1999	JN944661	C2101.01, C2101rsga_c1, C2101.c01, C2101_C01, C2101.c1, C2101	Yes	01_AE.TH.1999.C2101_C1.JN944661	UD	>10: Freund2015;>10: Freund2017;>25: Bonsignori2017;>25: Bricault2019_dataset2;>50: Alam2017_dataset1;>50: Bournazos2016_dataset1;>50: Bricault2019;>50: Doria-Rose2016;>50: Huang2014;>50: Huang2016a_dataset1;>50: Kwon2018;>50: Mouquet2012a;>50: Steinhardt2018;>50: Xu2017
C3347_C11	2	01_AE	chronic		THAILAND	1999	JX512902	C3347.11, C3347.c11, C3347	Yes	01_AE.TH.1999.C3347_C11.JX512902	UD	>10: Freund2015;>10: Freund2017;>10: vanGils2016;>25: Bonsignori2017;>25: Bricault2019_dataset2;>40: Khan2018_dataset1;>50: Bournazos2016_dataset1;>50: Bricault2019;>50: Bricault2019_dataset3;>50: Doria-Rose2016;>50: Ferguson2013;>50: Huang2014;>50: Huang2016a_dataset1;>50: Kwon2018;>50: Mouquet2012a;>50: Sok2013;>50: Sok2014;>50: Sok2016;>50: Steinhardt2018;>50: Xu2017
C4118_9	2	01_AE	early		THAILAND	2000	JQ352782	C4118_C9, C4118, 00TH_C4118, C4118.09, C4118_C09, C4118.c09, C4118_09	Yes	01_AE.TH.2000.C4118_9.JQ352782	UD	>10: Freund2015;>10: Freund2017;>10: vanGils2016;>25: Bonsignori2017;>25: Bricault2019_dataset2;>40: Khan2018_dataset1;>50: Alam2017_dataset1;>50: Bournazos2016_dataset1;>50: Bricault2019;>50: Bricault2019_dataset3;>50: Doria-Rose2016;>50: Huang2014;>50: Huang2016a_dataset1;>50: Kwon2018;>50: Mouquet2012a;>50: Sok2013;>50: Sok2014;>50: Sok2016;>50: Steinhardt2018;>50: Xu2017
CA327_D2_2	2	C	intermediate		SOUTH AFRICA	2008	JN681220		Yes	C.ZA.2008.CA327_D2_2.JN681220	0.36437	0.238: Bricault2019_dataset1;0.238: Wagh2016;0.854: Bricault2019_datasetPGT121
CA392_H2_6	2	C	acute		SOUTH AFRICA	2007	JN681221	CA392_H2_6C	Yes	C.ZA.2007.CA392_H2_6.JN681221	0.90056	0.765: Bricault2019_dataset1;0.765: Wagh2016;1.248: Bricault2019_datasetPGT121
CA457_H1_1	3	C	early		SOUTH AFRICA	2008	JN681222	CA457_H1_1C	Yes	C.ZA.2008.CA457_H1_1.JN681222	0.036248	0.027: Bricault2019_datasetPGT121;0.042: Bricault2019_dataset1;0.042: Wagh2016
CAAN5342	2	B	early	CCR5	UNITED STATES	2004	AY835452	CAAN_A2, CAAN5342_A2, CAAN, pCAAN5342.A2, CAAN.A2, CAAN5342.A2	Yes	B.US.2004.CAAN5342.AY835452	0.0069262	0.0030: Alam2017_dataset2;0.003: Bonsignori2017;0.003: Bricault2019_dataset2;0.005: Bricault2019;0.00500: Doria-Rose2016;0.005: Huang2014;0.005: Huang2016a_dataset1;0.005: Kwon2018;0.005: Steinhardt2018;0.005: Xu2017;0.007: Bricault2019_dataset3;0.007: Ferguson2013;0.007: Khan2018_dataset2;0.007: Sok2013;0.007: Sok2014;0.007: Sok2016;0.007: vanGils2016;0.008: Freund2015;0.008: Freund2017;0.01: Do…
CAP129_1_15_B2_13	2	C	intermediate		SOUTH AFRICA	2006	JN681223	CAP129.1.15_B2_13	Yes	C.ZA.2006.CAP129_1_15_B2_13.JN681223	UD	>20: Bricault2019_datasetPGT121;>50: Bricault2019_dataset1;>50: Wagh2016
CAP136_1_16_E6_1	2	C	early		SOUTH AFRICA	2006	JN967790	CAP136_1_16E6_1, CAP136.1.16_E6_1	Yes	C.ZA.2006.CAP136_1_16_E6_1.JN967790	0.046949	0.033: Bricault2019_datasetPGT121;0.056: Bricault2019_dataset1;0.056: Wagh2016
CAP177_1A3	2	C	acute		SOUTH AFRICA	2006	KC894133	CHV0005565_CAP177.1.11A4, CeCAP177_1A3	Yes	C.ZA.2006.CAP177_1A3.KC894133	0.085115	0.077: Bricault2019_dataset1;0.077: Wagh2016;0.104: Bricault2019_datasetPGT121
CAP188_1_D1_14_REV	2	C			SOUTH AFRICA		KC894134	CeCAP188_1_D1_14(Rev-), CHV0008573_CAP188.1.22D1	Yes	C.ZA..CAP188_1_D1_14_REV.KC894134	1.84231	1.579: Bricault2019_datasetPGT121;1.99: Bricault2019_dataset1;1.99: Wagh2016
CAP206_1_B5	2	C	acute		SOUTH AFRICA	2005	FJ443358	CAP206 T/F, CAP206.B5	Yes	C.ZA.2005.CAP206_1_B5.FJ443358	1.71	1.71: Bradley2016a
CAP206_1_B5_Y681D	1B or 2	C	acute		SOUTH AFRICA	2005	KJ700457	CAP206.1.B5.Y681D, CAP206 T/F Y681D	Yes	C.ZA.2005.CAP206_1_B5_Y681D.KJ700457	1.60504	1.086: Bricault2019_dataset1;1.086: Wagh2016;2.28: Bradley2016a;2.468: Bricault2019_datasetPGT121
CAP210_E8	2	C	intermediate	CCR5	SOUTH AFRICA	2005	DQ435683	CAP210, CAP210.E8, CAP210.2.00.E8, CAP210_2_00_E8	Yes	C.ZA.2005.CAP210_E8.DQ435683	13.8229	4.101: Khan2018_dataset1;5.082: Bournazos2016_dataset1;5.082: Mouquet2012a;26.3: Sok2014;26.301: Bricault2019_dataset3;26.301: Ferguson2013;26.301: Sok2013;26.301: Sok2016;>10: Freund2015;>10: Freund2017;>10: vanGils2016;>25: Bonsignori2017;>25: Bricault2019_dataset2;>50: Alam2017_dataset1;>50: Bricault2019;>50: Doria-Rose2014;>50: Doria-Rose2016;>50: Georgiev2013_dataset4;>50: Huang2014;>50: Hua…
CAP210_TA5	2	C	acute		SOUTH AFRICA	2005	KC894136	CeCAP210_TA5, CHV0004195_CAP210.1.00TA5	Yes	C.ZA.2005.CAP210_TA5.KC894136	7.9427	5.554: Bricault2019_dataset1;5.554: Wagh2016;16.244: Bricault2019_datasetPGT121
CAP220_2_00_A8_5B	2	C	early		SOUTH AFRICA	2007	JN967792	CAP220.2.00_A8_5B, CAP220_2_00A8_5B	Yes	C.ZA.2007.CAP220_2_00_A8_5B.JN967792	UD	>20: Bricault2019_datasetPGT121;>50: Bricault2019_dataset1;>50: Wagh2016
CAP221_B14	2	C	acute		SOUTH AFRICA	2006	KC894137	CeCAP221_B14, CHV0005496_CAP221.1.10B5	Yes	C.ZA.2006.CAP221_B14.KC894137	UD	>20: Bricault2019_datasetPGT121;>50: Bricault2019_dataset1;>50: Wagh2016
CAP224_1_18_C7_3	2	C	early		SOUTH AFRICA	2006	JN967793	CAP224.1.18_C7_3, CAP224_1_18C7_3	Yes	C.ZA.2006.CAP224_1_18_C7_3.JN967793	0.063984	0.062: Bricault2019_datasetPGT121;0.065: Bricault2019_dataset1;0.065: Wagh2016
CAP225_1_06_A2_18	3	C	intermediate		SOUTH AFRICA	2005	JN681225	CAP225.1.06_A2_18	Yes	C.ZA.2005.CAP225_1_06_A2_18.JN681225	0.56723	0.552: Bricault2019_datasetPGT121;0.575: Bricault2019_dataset1;0.575: Wagh2016
CAP237_1_22_B2_2_39	3	C	intermediate		SOUTH AFRICA	2007	JN681226	CAP237.1.22_B2_2_39, CAP237_1_22_B2_2	Yes	C.ZA.2007.CAP237_1_22_B2_2_39.JN681226	UD	>20: Bricault2019_datasetPGT121;>50: Bricault2019_dataset1;>50: Wagh2016
CAP244_D3	2	C	early	CCR5	SOUTH AFRICA	2005	DQ435684	CAP244.D3, CAP244_2_00_D3, CAP244, CAP244.2.00.D3	Yes	C.ZA.2005.CAP244_D3.DQ435684	UD	>20: Bricault2019_datasetPGT121;>25: Bonsignori2017;>25: Bricault2019_dataset2;>50: Alam2017_dataset1;>50: Bricault2019;>50: Bricault2019_dataset1;>50: Doria-Rose2014;>50: Doria-Rose2016;>50: Huang2014;>50: Huang2016a_dataset1;>50: Kwon2018;>50: Steinhardt2018;>50: Wagh2016;>50: Xu2017
CAP256_SU		C	early		SOUTH AFRICA	2005	KF241776	CAP256.206sp.032.C9, CAP256.206.C9	Yes	C.ZA.2005.CAP256_SU.KF241776	0.0066365	0.003: Bonsignori2017;0.003: Bricault2019_dataset2;0.007: Alam2017_dataset1;0.00900: Doria-Rose2016;0.01: Kwon2018;0.01: Steinhardt2018;0.01: Xu2017
CAP258_2_00_X_23	2	C	early		SOUTH AFRICA	2005	JN681227	CAP258.2.00_X_23	Yes	C.ZA.2005.CAP258_2_00_X_23.JN681227	UD	>20: Bricault2019_datasetPGT121;>50: Bricault2019_dataset1;>50: Wagh2016
CAP260_2_00_TA1_1B	3	C	early		SOUTH AFRICA	2006	JN681228	CAP260.2.00_TA1_1B	Yes	C.ZA.2006.CAP260_2_00_TA1_1B.JN681228	UD	>20: Bricault2019_datasetPGT121;>50: Bricault2019_dataset1;>50: Wagh2016
CAP266_2_00_E9_H6	2	C	early		SOUTH AFRICA	2006	JN681229	CAP266.2.00_E9_h6	Yes	C.ZA.2006.CAP266_2_00_E9_H6.JN681229	UD	>20: Bricault2019_datasetPGT121;>50: Bricault2019_dataset1;>50: Wagh2016
CAP269_2_00_F11_1	2	C	early		SOUTH AFRICA	2006	JN967794	CAP269_2_00F11_1, CAP269.2.00_F11_1	Yes	C.ZA.2006.CAP269_2_00_F11_1.JN967794	UD	>20: Bricault2019_datasetPGT121;>50: Bricault2019_dataset1;>50: Wagh2016
CAP290_2_00_23_6	2	C	acute		SOUTH AFRICA	2008	JN681253	TRP290.2.00_23_6, TRP290_2_00_23_6, CAP290.2.00_23_6	Yes	C.ZA.2008.CAP290_2_00_23_6.JN681253	9.85395	7.7: Bricault2019_dataset1;7.7: Wagh2016;16.138: Bricault2019_datasetPGT121
CAP291_2_00_H2_15	3	C	intermediate		SOUTH AFRICA	2008	KF114884	CAP291.2.00_H2.15	Yes	C.ZA.2008.CAP291_2_00_H2_15.KF114884	0.023547	0.016: Bricault2019_dataset1;0.016: Wagh2016;0.051: Bricault2019_datasetPGT121
CAP292_2_00_12_4	2	C	early		SOUTH AFRICA	2008	JN681254	CAP292.2.00_12_4, TRP292_2_00_12_4, TRP292.2.00_12_4	Yes	C.ZA.2008.CAP292_2_00_12_4.JN681254	0.2519	0.247: Bricault2019_dataset1;0.247: Wagh2016;0.262: Bricault2019_datasetPGT121
CAP304_2_00_F6_6	2	C	acute		SOUTH AFRICA	2008	KC154018	CAP304.2.00_F6.6	Yes	C.ZA.2008.CAP304_2_00_F6_6.KC154018	0.11535	0.072: Bricault2019_datasetPGT121;0.146: Bricault2019_dataset1;0.146: Wagh2016
CAP306_2_00_F9_1	2	C	acute		SOUTH AFRICA	2008	KC154019	CAP306.2.00_F9.1	Yes	C.ZA.2008.CAP306_2_00_F9_1.KC154019	0.034181	0.032: Bricault2019_dataset1;0.032: Wagh2016;0.039: Bricault2019_datasetPGT121
CAP307_2_00_24_1	2	C	acute		SOUTH AFRICA	2008	JN681255	TRP307_2_00_24_1, TRP307.2.00_24_1, CAP307.2.00_24_1	Yes	C.ZA.2008.CAP307_2_00_24_1.JN681255	0.093304	0.077: Bricault2019_dataset1;0.077: Wagh2016;0.137: Bricault2019_datasetPGT121
CAP308_2_00_E11_35	2	C	intermediate		SOUTH AFRICA	2008	KC154020	CAP308.2.00_E11.35	Yes	C.ZA.2008.CAP308_2_00_E11_35.KC154020	2.15114	1.58: Bricault2019_datasetPGT121;2.51: Bricault2019_dataset1;2.51: Wagh2016
CAP310_2_00_20_2	2	C	acute		SOUTH AFRICA	2008	JN681256	TRP310.2.00_20_2, CAP310.2.00_20_2, TRP310_2_00_20_2	Yes	C.ZA.2008.CAP310_2_00_20_2.JN681256	UD	>20: Bricault2019_datasetPGT121;>50: Bricault2019_dataset1;>50: Wagh2016
CAP317_2_00_D4_10	2	C	early		SOUTH AFRICA	2008	KC154022	CAP317.2.00_D4.10	Yes	C.ZA.2008.CAP317_2_00_D4_10.KC154022	4.66033	4.582: Bricault2019_datasetPGT121;4.7: Bricault2019_dataset1;4.7: Wagh2016
CAP323_2_00_B6_45	2	C	early		SOUTH AFRICA	2008	KC154023	CAP323.2.00_B6.45	Yes	C.ZA.2008.CAP323_2_00_B6_45.KC154023	0.049944	0.037: Bricault2019_dataset1;0.037: Wagh2016;0.091: Bricault2019_datasetPGT121
CAP326_2_00_D9_2	2	C	early		SOUTH AFRICA	2008	KC154024	CAP326.2.00_D9.2	Yes	C.ZA.2008.CAP326_2_00_D9_2.KC154024	UD	>20: Bricault2019_datasetPGT121;>50: Bricault2019_dataset1;>50: Wagh2016
CAP327_2_00_C6_37	2	C	acute		SOUTH AFRICA	2008	KF114885	CAP327.2.00_C6.37	Yes	C.ZA.2008.CAP327_2_00_C6_37.KF114885	UD	>20: Bricault2019_datasetPGT121;>50: Bricault2019_dataset1;>50: Wagh2016
CAP330_2_00_F2_41	2	C	early		SOUTH AFRICA	2008	KC154025	CAP330.2.00_F2.41	Yes	C.ZA.2008.CAP330_2_00_F2_41.KC154025	UD	>20: Bricault2019_datasetPGT121;>50: Bricault2019_dataset1;>50: Wagh2016
CAP331_2_00_D7_39	2	C	acute		SOUTH AFRICA	2009	KF114886	CAP331.2.00_D7.39	Yes	C.ZA.2009.CAP331_2_00_D7_39.KF114886	0.0084343	0.006: Bricault2019_datasetPGT121;0.01: Bricault2019_dataset1;0.01: Wagh2016
CAP332_2_00_C10_1	2	C	acute		SOUTH AFRICA	2009	KF114887	CAP332.2.00_C10.1	Yes	C.ZA.2009.CAP332_2_00_C10_1.KF114887	0.040718	0.019: Bricault2019_dataset1;0.019: Wagh2016;0.187: Bricault2019_datasetPGT121
CAP341_2_00_C10_18	2	C	early		SOUTH AFRICA	2009	KC154027	CAP341.2.00.C10.18	Yes	C.ZA.2009.CAP341_2_00_C10_18.KC154027	0.00171	0.001: Bricault2019_dataset1;0.005: Bricault2019_datasetPGT121;<0.001: Wagh2016
CAP343_2_00_21_2	2	C	intermediate		SOUTH AFRICA	2009	JN681257	TRP343.2.00_21_2, CAP343.2.00_21_2, TRP343_2_00_21_2	Yes	C.ZA.2009.CAP343_2_00_21_2.JN681257	0.016519	0.014: Bricault2019_dataset1;0.014: Wagh2016;0.023: Bricault2019_datasetPGT121
CAP347_2_00_B1_1	2	C	acute		SOUTH AFRICA	2009	JN681258	CAP347.2.00_B1_1, TRP347.2.00_B1_1, TRP347_2_00_B1_1	Yes	C.ZA.2009.CAP347_2_00_B1_1.JN681258	0.1087	0.082: Bricault2019_dataset1;0.082: Wagh2016;0.191: Bricault2019_datasetPGT121
CAP363_2_00_10_3	2	C	early		SOUTH AFRICA	2009	KJ598853	TRP363.2.00_10_3a, CAP363.2.00_10_3, TRP363.2.00_10_3	Yes	C.ZA.2009.CAP363_2_00_10_3.KJ598853	0.0092209	0.007: Bricault2019_dataset1;0.007: Wagh2016;0.016: Bricault2019_datasetPGT121
CAP378_2_00_D2_5	2	C	chronic		SOUTH AFRICA	2010	KF114888	CAP378.2.00_D2.5	Yes	C.ZA.2010.CAP378_2_00_D2_5.KF114888	UD	>20: Bricault2019_datasetPGT121;>50: Bricault2019_dataset1;>50: Wagh2016
CAP382_2_00_D7_19	2	C	early		SOUTH AFRICA	2010	KC154028	CAP382.2.00_D7.19	Yes	C.ZA.2010.CAP382_2_00_D7_19.KC154028	9.911	9.911: Bricault2019_datasetPGT121;>50: Bricault2019_dataset1;>50: Wagh2016
CAP40_2_01_A3_5	2	C	acute		SOUTH AFRICA	2006	JN681231	CAP40.2.01_A3_5	Yes	C.ZA.2006.CAP40_2_01_A3_5.JN681231	0.044404	0.038: Bricault2019_datasetPGT121;0.048: Bricault2019_dataset1;0.048: Wagh2016
CAP45_G3	2	C	intermediate	CCR5	SOUTH AFRICA	2005	DQ435682	CAP45.G3, CAP45.2.00_G3, CAP45.2.00.G3, CAP45.2.00.E8, CAP45, CAP45_2_00_G3	Yes	C.ZA.2005.CAP45_G3.DQ435682	1.35555	0.083: Bournazos2016_dataset1;0.086: Mouquet2012a;0.4629: Khan2018_dataset1;0.769: Bricault2019_dataset1;0.769: Wagh2016;1.3: Bricault2019_datasetPGT121;1.3: Freund2015;1.300: Freund2017;1.63: Sok2014;1.634: Bricault2019_dataset3;1.634: Ferguson2013;1.634: Sok2013;1.634: Sok2016;1.74: Bonsignori2017;1.74: Bricault2019_dataset2;2.03: Alam2017_dataset1;2.08: Bricault2019;2.08: Doria-Rose2014;2.0800…
CAP69_1_12_TA7_1	2	C	acute		SOUTH AFRICA	2006	JX131327	CAP69.1.12_TA7.1, CAP69.1.12.TA7_1	Yes	C.ZA.2006.CAP69_1_12_TA7_1.JX131327	0.0073186	0.007: Bricault2019_dataset1;0.007: Wagh2016;0.008: Bricault2019_datasetPGT121
CAP88_6M_C10	2	C	early		SOUTH AFRICA	2005	KU198436		Yes	C.ZA.2005.CAP88_6M_C10.KU198436	0.303	0.303: Rusert2016
CE0089_G2	2	C	early		MALAWI	2003	KC894073	Ce0089_G2, CHV0011362_089-G2	Yes	C.MW.2003.CE0089_G2.KC894073	0.093837	0.081: Bricault2019_datasetPGT121;0.101: Bricault2019_dataset1;0.101: Wagh2016
CE0393_C3	2	C	intermediate		MALAWI	2003	FJ444215	pCenvPt0393_C3, Ce0393_C3, CE0393, pCenvFs4_Pt0393_C3uncp	Yes	C.MW.2003.CE0393_C3.FJ444215	UD	>10: Freund2015;>10: Freund2017;>10: vanGils2016;>1: Khan2018_dataset2;>20: Bricault2019_datasetPGT121;>40: Khan2018_dataset1;>50: Bournazos2016_dataset1;>50: Bricault2019_dataset1;>50: Bricault2019_dataset3;>50: Ferguson2013;>50: Mouquet2012a;>50: Sok2013;>50: Sok2014;>50: Sok2016;>50: Wagh2016
CE0626_E6	2	C	intermediate		MALAWI	2003	FJ444284	CHV0011280_0626-B4, Ce0626_E6	Yes	C.MW.2003.CE0626_E6.FJ444284	0.03748	0.026: Bricault2019_datasetPGT121;0.045: Bricault2019_dataset1;0.045: Wagh2016
CE0665_F2	2	C	intermediate		MALAWI	2003	KC894076	CHV0011311_0665-D7, Ce0665_F2	Yes	C.MW.2003.CE0665_F2.KC894076	0.06185	0.056: Bricault2019_datasetPGT121;0.065: Bricault2019_dataset1;0.065: Wagh2016
CE0682_E4	2	C	acute		MALAWI	2003	FJ444325	Ce0682_E4, CE0682, pCenvFs2_pt0682_E4uncp	Yes	C.MW.2003.CE0682_E4.FJ444325	UD	>10: Freund2015;>10: Freund2017;>20: Bricault2019_datasetPGT121;>50: Bournazos2016_dataset1;>50: Bricault2019_dataset1;>50: Bricault2019_dataset3;>50: Ferguson2013;>50: Mouquet2012a;>50: Wagh2016
CE0985_H7	2	C	acute		MALAWI	2004	FJ444391	0985_H7_Mut13-2, Ce0985_H7(Rev-)	Yes	C.MW.2004.CE0985_H7.FJ444391	0.031446	0.026: Bricault2019_dataset1;0.026: Wagh2016;0.046: Bricault2019_datasetPGT121
CE1086_B2	2	C	acute		MALAWI	2004	FJ444395	pCenvFs2_Pt1086_B2, Ce1086_B2, CE1086, pCenvFs2_Pt1086_B2uncp	Yes	C.MW.2004.CE1086_B2.FJ444395	0.0013904	0.001: Bournazos2016_dataset1;0.001: Bricault2019_dataset1;0.001: Bricault2019_dataset3;0.001: Sok2013;0.003: Bricault2019_datasetPGT121;0.003: Freund2015;0.003: Freund2017;<0.001: Ferguson2013;<0.001: Mouquet2012a;<0.001: Wagh2016
CE1172_H1	2	C	acute		MALAWI	2004	FJ444434	CE1172, Ce1172_H1, pCenvPt1172_H1, pCenvFs2_pt1172_H1uncp	Yes	C.MW.2004.CE1172_H1.FJ444434	0.01293	0.007: Bricault2019_datasetPGT121;0.007: Freund2015;0.007: Freund2017;0.011: Bricault2019_dataset3;0.011: Ferguson2013;0.011: Sok2013;0.011: Sok2014;0.011: Sok2016;0.021: Bricault2019_dataset1;0.021: Wagh2016;0.0219: Khan2018_dataset1;0.023: Bournazos2016_dataset1;0.023: Mouquet2012a
CE1176_A3	2	C	acute		MALAWI	2004	FJ444437	Ce1176.A3, pCenvFs2_Pt1176_A3uncp, pCenvPt1176_A3, Ce1176_A3, CE1176	Yes	C.MW.2004.CE1176_A3.FJ444437	0.013833	0.004: Bonsignori2017;0.004: Bricault2019_dataset2;0.008: Bricault2019_dataset1;0.008: Wagh2016;0.013: Bricault2019_dataset3;0.013: Ferguson2013;0.013: Sok2013;0.013: Sok2014;0.013: Sok2016;0.0147: Khan2018_dataset1;0.016: Kwon2018;0.016: Steinhardt2018;0.016: Xu2017;0.017: Bournazos2016_dataset1;0.017: Mouquet2012a;0.019: Webb2015;0.022: Bricault2019_datasetPGT121;0.022: Freund2015;0.022: Freund…
CE2010_F5	2	C	intermediate		MALAWI	2005	FJ444561	pCenvFs4_Pt2010_F5uncp, Ce2010_F5, CE2010, pCenvPt2010_F5	Yes	C.MW.2005.CE2010_F5.FJ444561	UD	>10: Freund2015;>10: Freund2017;>10: vanGils2016;>20: Bricault2019_datasetPGT121;>40: Khan2018_dataset1;>50: Bricault2019_dataset1;>50: Bricault2019_dataset3;>50: Ferguson2013;>50: Mouquet2012a;>50: Sok2013;>50: Sok2014;>50: Sok2016;>50: Wagh2016
CE2052_G10	2	C	acute		MALAWI	2006	KC894084	Ce2052_G10, CHV0011582_2052-H3	Yes	C.MW.2006.CE2052_G10.KC894084	UD	>20: Bricault2019_datasetPGT121;>50: Bricault2019_dataset1;>50: Wagh2016
CE2060_G9	2	C	acute		MALAWI	2005	FJ444607	pCenvPt2060_G9, CE2060, Ce2060_G9	Yes	C.MW.2005.CE2060_G9.FJ444607	UD	>10: Freund2015;>10: Freund2017;>20: Bricault2019_datasetPGT121;>40: Khan2018_dataset1;>50: Bournazos2016_dataset1;>50: Bricault2019_dataset1;>50: Bricault2019_dataset3;>50: Ferguson2013;>50: Mouquet2012a;>50: Sok2013;>50: Sok2014;>50: Sok2016;>50: Wagh2016
CE2103_E8	3	C	acute		MALAWI	2005	KC894086	pCenvFs2_pt2103_E8uncp, pCenvPt2103_E8, Ce2103_E8, CHV0011609_2103-A7	Yes	C.MW.2005.CE2103_E8.KC894086	UD	>20: Bricault2019_datasetPGT121;>50: Bricault2019_dataset1;>50: Wagh2016
CH0219_E4		A1	chronic		TANZANIA	2008	HM204621	CH0219.e4	Yes	A1.TZ.2008.CH0219_E4.HM204621	UD	>50: Wagh2018
CH038_12	2 or 3	BC	early		CHINA	2004	EF042692	CH038, CH038.12	Yes	BC.CN.2004.CH038_12.EF042692	0.003429	0.002: Bonsignori2017;0.002: Bricault2019_dataset2;0.004: Bricault2019;0.00400: Doria-Rose2016;0.004: Huang2014;0.004: Huang2016a_dataset1;0.004: Kwon2018;0.004: Steinhardt2018;0.004: Xu2017
CH0694	2	C	intermediate		MALAWI	2008	KJ700458	CH0694.ENVa, CH0694.ENV	Yes	C.MW.2008.CH0694.KJ700458	0.26123	0.245: Bricault2019_dataset1;0.245: Wagh2016;0.297: Bricault2019_datasetPGT121
CH070_1	3	07_BC	early		CHINA	2004	EF117255	CH070, CH070.1, CH70.1	Yes	07_BC.CN.2004.CH070_1.EF117255	0.0039203	0.003: Bricault2019;0.00300: Doria-Rose2016;0.003: Huang2014;0.003: Huang2016a_dataset1;0.003: Kwon2018;0.003: Steinhardt2018;0.003: Xu2017;0.01: Bonsignori2017;0.01: Bricault2019_dataset2
CH117_4	2	07_BC	early	CCR5	CHINA	2004	EF117262	CH117.4, CH117	Yes	07_BC.CN.2004.CH117_4.EF117262	UD	>25: Bonsignori2017;>25: Bricault2019_dataset2;>50: Bricault2019;>50: Doria-Rose2016;>50: Huang2014;>50: Huang2016a_dataset1;>50: Kwon2018;>50: Steinhardt2018;>50: Xu2017
CH119_10	2	07_BC	early	CCR5	CHINA	2004	EF117261	CH119, CH119.10, CH119.1	Yes	07_BC.CN.2004.CH119_10.EF117261	0.021686	0.016: Webb2015;0.017: Bonsignori2017;0.017: Bricault2019_dataset2;0.029: Kwon2018;0.029: Steinhardt2018;0.029: Xu2017;<.02: Williams2018
CH181_12	2	07_BC	early		CHINA	2004	EF117259	CH181.12, CH181	Yes	07_BC.CN.2004.CH181_12.EF117259	0.0078907	0.007: Bricault2019;0.00700: Doria-Rose2016;0.007: Huang2014;0.007: Huang2016a_dataset1;0.007: Kwon2018;0.007: Steinhardt2018;0.007: Xu2017;0.012: Bonsignori2017;0.012: Bricault2019_dataset2
CH505_TF	2	C	acute		MALAWI	2008	KC247556	703010505_w4_02	Yes	C.MW.2008.CH505_TF.KC247556	UD	>5: Bradley2016a
CM235_2		01_AE	chronic	CCR5	THAILAND	1990	JN944662		Yes	01_AE.TH.1990.CM235_2.JN944662	UD	>25: Chenine2018
CM244_90TH		01_AE	chronic	CCR5	THAILAND	1990	AY713425		Yes	01_AE.TH.1990.CM244_90TH.AY713425	UD	>25: Chenine2018
CM244_EC1	2	01_AE	chronic	CCR5	THAILAND	1990	JQ715397	CM244, CM244.ec1	Yes	01_AE.TH.1990.CM244_EC1.JQ715397	UD	>25: Bonsignori2017;>25: Bricault2019_dataset2;>50: Bricault2019;>50: Kwon2018;>50: Steinhardt2018;>50: Xu2017
CMU02		01_AE	chronic	CXCR4	THAILAND	1993	AY669779		Yes	01_AE.TH.1993.CMU02.AY669779	UD	>50: Ferguson2013;>50: Sok2016;>50: Walker2011
CNE10		B	early	CCR5	CHINA	2004	HM215397	CN-04-LN1009	Yes	B.CN.2004.CNE10.HM215397	0.0034157	0.0009: Bonsignori2017;0.0009: Bricault2019_dataset2;0.005: Bricault2019;0.00500: Doria-Rose2016;0.005: Huang2014;0.005: Huang2016a_dataset1;0.005: Kwon2018;0.005: Steinhardt2018;0.005: Xu2017
CNE12		B	early	CCR5	CHINA	2004	HM215399	CN-04-JL103	Yes	B.CN.2004.CNE12.HM215399	0.0023492	0.002: Bonsignori2017;0.002: Bricault2019;0.002: Bricault2019_dataset2;0.00200: Doria-Rose2016;0.002: Huang2014;0.002: Huang2016a_dataset1;0.002: Kwon2018;0.002: Steinhardt2018;0.002: Xu2017;0.01: Crooks2015
CNE14		B	early	CCR5	CHINA	2004	HM215400	CN-04-JL112	Yes	B.CN.2004.CNE14.HM215400	0.0020079	0.0008: Bonsignori2017;0.0008: Bricault2019_dataset2;0.002: Bricault2019;0.00200: Doria-Rose2016;0.002: Huang2014;0.002: Huang2016a_dataset1;0.002: Kwon2018;0.002: Steinhardt2018;0.002: Xu2017;0.013: Crooks2015
CNE15		BC	early	CCR5	CHINA	2007	HM215401	CN-07-YN08	Yes	BC.CN.2007.CNE15.HM215401	19	19: Bricault2019;19.00000: Doria-Rose2016;19: Huang2014;19: Huang2016a_dataset1;19: Kwon2018;19: Steinhardt2018;19: Xu2017;>25: Bonsignori2017;>25: Bricault2019_dataset2
CNE17	2	C	early	CCR5	CHINA	2007	HM215403	CN-07-YN18	Yes	C.CN.2007.CNE17.HM215403	7.48897	0.6698: Khan2018_dataset1;3.962: Freund2015;3.962: Freund2017;7.6: Bricault2019_dataset3;7.6: Ferguson2013;7.6: Sok2013;7.6: Sok2014;7.6: Sok2016;7.6: vanGils2016;45.289: Bournazos2016_dataset1;45.289: Mouquet2012a;>1: Khan2018_dataset2
CNE19	2	07_BC	early	CCR5	CHINA	2007	HM215405	CN-07-XJ12	Yes	07_BC.CN.2007.CNE19.HM215405	0.0075178	0.0008: Bonsignori2017;0.0008: Bricault2019_dataset2;0.0009: Bricault2019;0.00700: Doria-Rose2016;0.007: Kwon2018;0.007: Steinhardt2018;0.007: Xu2017;0.008: Bricault2019_dataset3;0.008: Ferguson2013;0.008: Sok2013;0.008: Sok2014;0.008: Sok2016;0.008: vanGils2016;0.012: Freund2015;0.012: Freund2017;0.018: Bournazos2016_dataset1;0.018: Mouquet2012a;0.3478: Khan2018_dataset1
CNE20	2	07_BC	early	CCR5	CHINA	2007	HM215406	CN-07-XJ23	Yes	07_BC.CN.2007.CNE20.HM215406	0.0012112	0.0001: Bonsignori2017;0.0001: Bricault2019_dataset2;0.0007: Bricault2019;0.001: Bricault2019_dataset3;0.001: Sok2014;0.001: Sok2016;0.001: vanGils2016;0.002: Bournazos2016_dataset1;0.00200: Doria-Rose2016;0.002: Kwon2018;0.002: Mouquet2012a;0.002: Steinhardt2018;0.002: Xu2017;0.0026: Khan2018_dataset1;0.003: Freund2015;0.003: Freund2017;0.003: Sok2013;<0.001: Ferguson2013
CNE21	2	07_BC	early		CHINA	2007	HM215407	CNE21.SG3, CN-07-XJ40	Yes	07_BC.CN.2007.CNE21.HM215407	0.0061451	0.002: Bonsignori2017;0.002: Bricault2019_dataset2;0.004: Bricault2019;0.00400: Doria-Rose2016;0.004: Kwon2018;0.004: Steinhardt2018;0.004: Xu2017;0.007: Bricault2019_dataset3;0.007: Ferguson2013;0.007: Sok2013;0.007: Sok2014;0.007: Sok2016;0.007: vanGils2016;0.009: Freund2015;0.009: Freund2017;0.01: Khan2018_dataset1;0.02: Bournazos2016_dataset1;0.02: Mouquet2012a
CNE3		01_AE	early	CCR5	CHINA	2006	HM215410	CN-06-YN103	Yes	01_AE.CN.2006.CNE3.HM215410	UD	>25: Bonsignori2017;>25: Bricault2019_dataset2;>50: Alam2017_dataset1;>50: Bricault2019;>50: Doria-Rose2014;>50: Doria-Rose2016;>50: Huang2014;>50: Huang2016a_dataset1;>50: Kwon2018;>50: Steinhardt2018;>50: Xu2017
CNE30	2	C	early	CCR5	CHINA	2007	HM215411	CN-07-YN50-4	Yes	C.CN.2007.CNE30.HM215411	0.074516	0.061: Bricault2019;0.06100: Doria-Rose2016;0.061: Huang2014;0.061: Huang2016a_dataset1;0.061: Kwon2018;0.061: Steinhardt2018;0.061: Xu2017;0.068: Alam2017_dataset1;0.068: Bonsignori2017;0.068: Bricault2019_dataset2;0.085: Bournazos2016_dataset2;0.088: Freund2015;0.088: Freund2017;0.096: Khan2018_dataset2;0.101: Bournazos2016_dataset1;0.101: Mouquet2012a;0.1057: Khan2018_dataset1;>50: Bricault201…
CNE31		C	early	CCR5	CHINA	2007	HM215412	CN-07-YN53-1	Yes	C.CN.2007.CNE31.HM215412	0.85267	0.789: Bricault2019;0.78900: Doria-Rose2016;0.789: Huang2014;0.789: Huang2016a_dataset1;0.789: Kwon2018;0.789: Steinhardt2018;0.789: Xu2017;0.947: Bonsignori2017;0.947: Bricault2019_dataset2;1.19: Alam2017_dataset1
CNE4		B	early	CCR5	CHINA	2006	HM215413	CN-06-YN108	Yes	B.CN.2006.CNE4.HM215413	10.7615	6.42: Bonsignori2017;6.42: Bricault2019_dataset2;11.5: Bricault2019;11.50000: Doria-Rose2016;11.5: Huang2014;11.5: Huang2016a_dataset1;11.5: Kwon2018;11.5: Steinhardt2018;11.5: Xu2017;19: Crooks2015
CNE40	2	BC	early	CCR5	CHINA	2007	HM215414	CN-07-YN58-3	Yes	BC.CN.2007.CNE40.HM215414	0.29283	0.224: Bricault2019;0.22400: Doria-Rose2016;0.224: Huang2014;0.224: Huang2016a_dataset1;0.224: Kwon2018;0.224: Steinhardt2018;0.224: Xu2017;0.321: Bonsignori2017;0.321: Bricault2019_dataset2;1.59: Rusert2016
CNE5	2	01_AE	early	CCR5	CHINA	2006	HM215415	CN-06-HA409	Yes	01_AE.CN.2006.CNE5.HM215415	UD	>10: Freund2015;>10: Freund2017;>10: vanGils2016;>25: Bonsignori2017;>25: Bricault2019_dataset2;>40: Khan2018_dataset1;>50: Alam2017_dataset1;>50: Bournazos2016_dataset1;>50: Bricault2019;>50: Bricault2019_dataset3;>50: Doria-Rose2016;>50: Ferguson2013;>50: Huang2014;>50: Huang2016a_dataset1;>50: Kwon2018;>50: Mouquet2012a;>50: Rusert2016;>50: Sok2013;>50: Sok2014;>50: Sok2016;>50: Steinhardt2018…
CNE52	2	08_BC	early		CHINA	2007	HM215416	CN-07-YN78-6	Yes	08_BC.CN.2007.CNE52.HM215416	2.74413	2.045: Bricault2019_dataset3;2.045: Ferguson2013;2.045: Sok2013;2.045: Sok2016;2.05: Sok2014;2.05: vanGils2016;2.675: Khan2018_dataset1;3.741: Bournazos2016_dataset1;3.741: Mouquet2012a;4.914: Freund2015;4.914: Freund2017
CNE53	2	08_BC	early	CCR5	CHINA	2007	HM215417	CN-07-YN79-2	Yes	08_BC.CN.2007.CNE53.HM215417	0.01308	0.003: Bonsignori2017;0.003: Bricault2019_dataset2;0.006: Sok2013;0.007: Bricault2019_dataset3;0.007: Ferguson2013;0.007: Sok2014;0.007: Sok2016;0.01: Alam2017_dataset1;0.0112: Khan2018_dataset1;0.014: Freund2015;0.014: Freund2017;0.022: Bricault2019;0.02200: Doria-Rose2016;0.022: Huang2014;0.022: Huang2016a_dataset1;0.022: Kwon2018;0.022: Steinhardt2018;0.022: Xu2017;0.055: Bournazos2016_dataset…
CNE55	2	01_AE	early	CCR5	CHINA	2007	HM215418	CN-07-YN81-5	Yes	01_AE.CN.2007.CNE55.HM215418	UD	>20: Williams2018;>25: Bonsignori2017;>25: Bricault2019_dataset2;>50: Alam2017_dataset1;>50: Bournazos2016_dataset1;>50: Bricault2019;>50: Doria-Rose2016;>50: Huang2014;>50: Huang2016a_dataset1;>50: Kwon2018;>50: Steinhardt2018;>50: Webb2015;>50: Xu2017
CNE56		01_AE	early		CHINA	2007	HM215419	CN-07-YN89-5, CNE56.SG3	Yes	01_AE.CN.2007.CNE56.HM215419	UD	>25: Bonsignori2017;>25: Bricault2019_dataset2;>50: Alam2017_dataset1;>50: Bricault2019;>50: Doria-Rose2016;>50: Huang2014;>50: Huang2016a_dataset1;>50: Kwon2018;>50: Steinhardt2018;>50: Xu2017
CNE57		B	early	CXCR4	CHINA	2005	HM215420	CN-05-LN92, CNE57.SG3	Yes	B.CN.2005.CNE57.HM215420	0.0079402	0.005: Bonsignori2017;0.005: Bricault2019_dataset2;0.008: Bricault2019;0.00800: Doria-Rose2016;0.008: Huang2014;0.008: Huang2016a_dataset1;0.008: Kwon2018;0.008: Steinhardt2018;0.008: Xu2017;0.019: Crooks2015
CNE58	2	C	early	CCR5	CHINA	2006	HM215421	CN-06-YN09	Yes	C.CN.2006.CNE58.HM215421	UD	>10: Freund2015;>10: Freund2017;>10: vanGils2016;>1: Khan2018_dataset2;>25: Bonsignori2017;>25: Bricault2019_dataset2;>40: Khan2018_dataset1;>50: Alam2017_dataset1;>50: Alam2017_dataset2;>50: Bournazos2016_dataset1;>50: Bricault2019;>50: Bricault2019_dataset3;>50: Doria-Rose2016;>50: Ferguson2013;>50: Huang2014;>50: Huang2016a_dataset1;>50: Kwon2018;>50: Mouquet2012a;>50: Sok2013;>50: Sok2014;>50…
CNE59	2	01_AE	early	CCR5	CHINA	2006	HM215422	CN-06-YN114	Yes	01_AE.CN.2006.CNE59.HM215422	UD	>25: Bonsignori2017;>25: Bricault2019_dataset2;>50: Alam2017_dataset1;>50: Alam2017_dataset2;>50: Bricault2019;>50: Doria-Rose2016;>50: Huang2014;>50: Huang2016a_dataset1;>50: Kwon2018;>50: Rusert2016;>50: Steinhardt2018;>50: Xu2017
CNE7		BC	early	CCR5	CHINA	2006	HM215426	CN-06-YN28	Yes	BC.CN.2006.CNE7.HM215426	0.026195	0.013: Bonsignori2017;0.013: Bricault2019_dataset2;0.032: Bricault2019;0.03200: Doria-Rose2016;0.032: Huang2014;0.032: Huang2016a_dataset1;0.032: Kwon2018;0.032: Steinhardt2018;0.032: Xu2017
CNE8	2 or 3	01_AE	early	CCR5	CHINA	2006	HM215427	CN-06-YN02	Yes	01_AE.CN.2006.CNE8.HM215427	UD	>10: Freund2015;>10: Freund2017;>20: Williams2018;>25: Bonsignori2017;>25: Bricault2019_dataset2;>40: Khan2018_dataset1;>50: Bricault2019;>50: Bricault2019_dataset3;>50: Ferguson2013;>50: Kwon2018;>50: Mouquet2012a;>50: Sok2013;>50: Sok2014;>50: Sok2016;>50: Steinhardt2018;>50: Webb2015;>50: Xu2017
CT140_140_B6	2	C	acute		SOUTH AFRICA	2007	JN681233	CT140_B6_12	Yes	C.ZA.2007.CT140_140_B6.JN681233	0.0078837	0.007: Bricault2019_dataset1;0.007: Wagh2016;0.01: Bricault2019_datasetPGT121
CT431_G6_6	2	C	acute		SOUTH AFRICA	2007	JN681234	CT431_G6_6C	Yes	C.ZA.2007.CT431_G6_6.JN681234	0.087895	0.074: Bricault2019_dataset1;0.074: Wagh2016;0.124: Bricault2019_datasetPGT121
CT533_T23B_36		A1	acute		SOUTH AFRICA	2004	JN681235	CT533.T23b.36	Yes	A1.ZA.2004.CT533_T23B_36.JN681235	0.025	0.025: Wagh2018
CT565_C7_48	3	C	intermediate		SOUTH AFRICA	2009	KF114890	CT565_C7.48	Yes	C.ZA.2009.CT565_C7_48.KF114890	11.892	11.892: Bricault2019_dataset1;11.892: Wagh2016;>20: Bricault2019_datasetPGT121
CT810_G4_7	2	C	acute		SOUTH AFRICA	2007	KF114891	CT810_G4.7, CT810_G4-7	Yes	C.ZA.2007.CT810_G4_7.KF114891	0.053368	0.04: Bricault2019_dataset1;0.04: Wagh2016;0.095: Bricault2019_datasetPGT121
CT823_B6_1	2	C	acute		SOUTH AFRICA	2007	JN681236		Yes	C.ZA.2007.CT823_B6_1.JN681236	0.018057	0.016: Bricault2019_dataset1;0.016: Wagh2016;0.023: Bricault2019_datasetPGT121
CT885_H3_2	2	C	early		SOUTH AFRICA	2008	JN967797		Yes	C.ZA.2008.CT885_H3_2.JN967797	2.32257	1.281: Bricault2019_dataset1;1.281: Wagh2016;7.635: Bricault2019_datasetPGT121
CT966_E1_7	2	C	intermediate		SOUTH AFRICA	2008	JN681238	CT966_E1_7C, CT966_E1-7	Yes	C.ZA.2008.CT966_E1_7.JN681238	7.85408	7.81: Bricault2019_dataset1;7.81: Wagh2016;7.943: Bricault2019_datasetPGT121
CT977_69_12	2	C	intermediate		SOUTH AFRICA	2008	JN681239		Yes	C.ZA.2008.CT977_69_12.JN681239	0.11719	0.103: Bricault2019_datasetPGT121;0.125: Bricault2019_dataset1;0.125: Wagh2016
DU123_06	2	C	early	CCR5	SOUTH AFRICA	1998	DQ411850	DU123, Du123.6, DU123_6, DU123.06	Yes	C.ZA.1998.DU123_06.DQ411850	0.033	0.033: Alam2017_dataset1;0.033: Bonsignori2017;0.033: Bricault2019;0.033: Bricault2019_dataset2;0.03300: Doria-Rose2016;0.033: Huang2014;0.033: Huang2016a_dataset1;0.033: Kwon2018;0.033: Steinhardt2018;0.033: Xu2017
DU151_02	2	C	early	CCR5	SOUTH AFRICA	1998	DQ411851	DU151.2, Du151.2, DU151, DU151.02, DU151_2	Yes	C.ZA.1998.DU151_02.DQ411851	0.003794	0.002: Bonsignori2017;0.002: Bricault2019_dataset1;0.002: Bricault2019_dataset2;0.002: Wagh2016;0.003: Alam2017_dataset1;0.005: Bricault2019;0.00500: Doria-Rose2016;0.005: Huang2014;0.005: Huang2016a_dataset1;0.005: Kwon2018;0.005: Steinhardt2018;0.005: Xu2017;0.009: Bricault2019_datasetPGT121
DU156_12	2	C	acute	CCR5	SOUTH AFRICA	1999	DQ411852	DU156.12, DU156, Du156.12	Yes	C.ZA.1999.DU156_12.DQ411852	0.0047274	0.001: Bricault2019_dataset1;0.001: Wagh2016;0.002: Bonsignori2017;0.002: Bricault2019_dataset2;0.003: Alam2017_dataset1;0.004: Bricault2019_dataset3;0.004: Ferguson2013;0.004: Sok2013;0.004: Sok2014;0.004: Sok2016;0.005: Bricault2019;0.00500: Doria-Rose2016;0.005: Huang2014;0.005: Huang2016a_dataset1;0.005: Kwon2018;0.005: Steinhardt2018;0.005: Xu2017;0.006: Bricault2019_datasetPGT121;0.006: Fre…
DU172_17	2	C	early	CCR5	SOUTH AFRICA	1998	DQ411853	DU172.17, Du172.17, DU172	Yes	C.ZA.1998.DU172_17.DQ411853	0.05084	0.0008: Alam2017_dataset2;0.018: Khan2018_dataset2;0.03: Bonsignori2017;0.03: Bricault2019_dataset2;0.033: Bricault2019_dataset3;0.033: Ferguson2013;0.033: Sok2013;0.033: Sok2014;0.033: Sok2016;0.0344: Khan2018_dataset1;0.049: Alam2017_dataset1;0.062: Bricault2019_datasetPGT121;0.062: Freund2015;0.062: Freund2017;0.063: Bricault2019_dataset1;0.063: Wagh2016;0.083: Georgiev2013_dataset4;0.1: Doria…
DU422_1	2	C	early	CCR5	SOUTH AFRICA	1998	DQ411854	Du422.1, DU422, DU422_01, DU422.01	Yes	C.ZA.1998.DU422_1.DQ411854	0.0445	0.01: Bricault2019_dataset1;0.01: Wagh2016;0.0106: Rusert2016;0.016: Crooks2015;0.017: Bricault2019_datasetPGT121;0.017: Freund2015;0.017: Freund2017;0.022: Bonsignori2017;0.022: Bricault2019_dataset2;0.029: Bournazos2016_dataset1;0.029: Mouquet2012a;0.039: Bricault2019_dataset3;0.039: Ferguson2013;0.039: Sok2013;0.039: Sok2014;0.039: Sok2016;0.039: vanGils2016;0.0440: Alam2017_dataset2;0.0504: K…
E08364M4_EC3		D						E08364M4.ec3	Yes	D...E08364M4_EC3.	0.002	0.002: Wagh2018
ELI		D	chronic	CXCR4	DEM REP OF CONGO	1983	K03454		Yes	D.CD.1983.ELI.K03454	UD	>50: Sok2016
H086_8	1B or 2	B	early		PERU		EF210732	HO86.8, HO86_8, H086.8*, H086, H086.8	Yes	B.PE..H086_8.EF210732	UD	>25: Bonsignori2017;>25: Bricault2019_dataset2;>50: Bricault2019;>50: Doria-Rose2016;>50: Huang2014;>50: Huang2016a_dataset1;>50: Kwon2018;>50: Steinhardt2018;>50: Xu2017
HT593_1		B	chronic	CCR5 CXCR4	HAITI	1992	U08444	92HT593, HT593.1	Yes	B.HT.1992.HT593_1.U08444	UD	>25: Bonsignori2017;>25: Bricault2019_dataset2;>50: Bricault2019;>50: Doria-Rose2016;>50: Huang2014;>50: Huang2016a_dataset1;>50: Kwon2018;>50: Steinhardt2018;>50: Xu2017
JRCSF	2	B	chronic	CCR5	UNITED STATES	1986	AY669726	JR_CSF, JR-CSF, JRCSF_JB, JR CSF, JRCSF.JB	Yes	B.US.1986.JRCSF.AY669726	0.037664	0.012: Crooks2015;0.018: MacLeod2016;0.02: Bonsignori2017;0.02: Bricault2019_dataset2;0.02: Sok2013;0.027: Walker2011;0.0313: Alam2017_dataset2;0.034: Georgiev2013_dataset4;0.0502: Rusert2016;0.054: Sok2016;0.055: Gardner2015;0.061: Bricault2019;0.06100: Doria-Rose2016;0.061: Huang2014;0.061: Huang2016a_dataset1;0.061: Kwon2018;0.061: Steinhardt2018;0.061: Xu2017
JRFL	2	B	chronic	CCR5	UNITED STATES	1986	AY669728	JRFL_JB, JRFL.JB.SG3, JR FL, JRFL-JB, JRFL.JB, JR-FL, JR_FL	Yes	B.US.1986.JRFL.AY669728	0.018874	0.0080: Alam2017_dataset2;0.008: Bonsignori2017;0.008: Bricault2019_dataset2;0.011: Sok2013;0.017: Bricault2019;0.01700: Doria-Rose2016;0.017: Huang2014;0.017: Huang2016a_dataset1;0.017: Kwon2018;0.017: Steinhardt2018;0.017: Xu2017;0.021: Ferguson2013;0.021: Sok2016;0.021: Walker2011;0.027: Crooks2015;0.031: Georgiev2013_dataset4;0.0437: Rusert2016;0.118: MacLeod2016
KER2008_12		A1	chronic	CCR5 CXCR4	KENYA	2000	AY736809	KER2008.12, 00KE_KER2008, KER2008	Yes	A1.KE.2000.KER2008_12.AY736809	2.31851	2.1: Bonsignori2017;2.1: Bricault2019_dataset2;2.22: Bricault2019;2.22: Doria-Rose2014;2.22000: Doria-Rose2016;2.22: Huang2014;2.22: Huang2016a_dataset1;2.22: Kwon2018;2.22: Steinhardt2018;2.22: Xu2017;2.24: Alam2017_dataset1;4.14: Georgiev2013_dataset4
KER2018_11		A1	chronic	CCR5	KENYA	2000	AY736810	KER2018.11, KER2018, 00KE_KER2018	Yes	A1.KE.2000.KER2018_11.AY736810	UD	>25: Alam2017_dataset2;>25: Bonsignori2017;>25: Bricault2019_dataset2;>50: Alam2017_dataset1;>50: Bricault2019;>50: Doria-Rose2014;>50: Doria-Rose2016;>50: Georgiev2013_dataset4;>50: Huang2014;>50: Huang2016a_dataset1;>50: Kwon2018;>50: Rusert2016;>50: Steinhardt2018;>50: Xu2017
KNH1209_18		A1	chronic	CCR5	KENYA	2000	AY736813	KNH1209.18, KNH1209, 00KE_KNH1209	Yes	A1.KE.2000.KNH1209_18.AY736813	0.0015127	0.0007: Bonsignori2017;0.0007: Bricault2019_dataset2;0.001: Alam2017_dataset1;0.002: Bricault2019;0.00200: Doria-Rose2016;0.002: Huang2014;0.002: Huang2016a_dataset1;0.002: Kwon2018;0.002: Steinhardt2018;0.002: Xu2017
KO224_T87_2_4	2	C	intermediate		SOUTH AFRICA	2008	JN681240	Ko224_T87_2_4	Yes	C.ZA.2008.KO224_T87_2_4.JN681240	0.0084343	0.006: Bricault2019_datasetPGT121;0.01: Bricault2019_dataset1;0.01: Wagh2016
KO243_H6_3	3	C	intermediate		SOUTH AFRICA	2009	KF114892	Ko243_H6.3	Yes	C.ZA.2009.KO243_H6_3.KF114892	0.88468	0.713: Bricault2019_dataset1;0.713: Wagh2016;1.362: Bricault2019_datasetPGT121
KO426_T78_10	2	C	early		SOUTH AFRICA	2008	JN681241	426c, Ko426_T78_10, KO426_T78_10C	Yes	C.ZA.2008.KO426_T78_10.JN681241	10.178	10.178: Bricault2019_dataset1;10.178: Wagh2016;>20: Bricault2019_datasetPGT121;>25: Bonsignori2017;>25: Bricault2019_dataset2;>50: Kwon2018;>50: Steinhardt2018;>50: Xu2017;>5: LaBranche2018
KO426_T78_10_293S_GNT1NEG	2	C			SOUTH AFRICA	2008	JN681241		Yes	C.ZA.2008.KO426_T78_10_293S_GNT1NEG.JN681241	2.5	2.5: LaBranche2018
KO459_T68_4	2	C	intermediate		SOUTH AFRICA	2008	JN681242	Ko459_T68_4	Yes	C.ZA.2008.KO459_T68_4.JN681242	0.062859	0.038: Bricault2019_dataset1;0.038: Wagh2016;0.172: Bricault2019_datasetPGT121
KO756_38_TB12	2	C	intermediate		SOUTH AFRICA	2008	JN681243	Ko756_38_Tb12, KO_756_38_12	Yes	C.ZA.2008.KO756_38_TB12.JN681243	0.0068683	0.006: Bricault2019_dataset1;0.006: Wagh2016;0.009: Bricault2019_datasetPGT121
KO870_C2_10	2	C	intermediate		SOUTH AFRICA	2008	JN681244	KO_870_C2_10C, Ko870_C2_10	Yes	C.ZA.2008.KO870_C2_10.JN681244	UD	>20: Bricault2019_datasetPGT121;>50: Bricault2019_dataset1;>50: Wagh2016
LAI		B	chronic	CXCR4	FRANCE	1983	K02013		Yes	B.FR.1983.LAI.K02013	UD	>50: Sok2016
M02138		01_AE	chronic	CXCR4	THAILAND	1996	AY713424	0503M02138.ec1, 0503M02138_EC1	Yes	01_AE.TH.1996.M02138.AY713424	UD	>25: Bonsignori2017;>25: Bricault2019_dataset2;>50: Alam2017_dataset1;>50: Bricault2019;>50: Huang2014;>50: Huang2016a_dataset1;>50: Kwon2018;>50: Steinhardt2018;>50: Xu2017
MB201_A1		A1	chronic		KENYA		DQ187026	MB201.A1, MB201	Yes	A1.KE..MB201_A1.DQ187026	0.002335	0.0006: Bonsignori2017;0.0006: Bricault2019_dataset2;0.001: Bricault2019;0.002: Alam2017_dataset1;0.00500: Doria-Rose2016;0.005: Huang2014;0.005: Huang2016a_dataset1;0.005: Kwon2018;0.005: Steinhardt2018;0.005: Xu2017;<.001: Doria-Rose2014
MB539_2B7		A1	chronic		KENYA		DQ187082	MB539, MB539.2B7	Yes	A1.KE..MB539_2B7.DQ187082	UD	>25: Bonsignori2017;>25: Bricault2019_dataset2;>50: Alam2017_dataset1;>50: Bricault2019;>50: Doria-Rose2014;>50: Doria-Rose2016;>50: Huang2014;>50: Huang2016a_dataset1;>50: Kwon2018;>50: Steinhardt2018;>50: Xu2017
ME067_A10_15	2	C	intermediate		SOUTH AFRICA	2008	JN681245	ME067_A10-15	Yes	C.ZA.2008.ME067_A10_15.JN681245	4.93196	4.234: Bricault2019_dataset1;4.234: Wagh2016;6.692: Bricault2019_datasetPGT121
ME178_G6_16	3	C	intermediate		SOUTH AFRICA	2008	KF114893	Me178_G6.16	Yes	C.ZA.2008.ME178_G6_16.KF114893	0.099471	0.077: Bricault2019_dataset1;0.077: Wagh2016;0.166: Bricault2019_datasetPGT121
MG505_W0M_A2		A1	chronic		KENYA		DQ208449	MG505_W0M_ENV_A2	Yes	A1.KE..MG505_W0M_A2.DQ208449	0.144	0.144: Rusert2016
MGRM_AG_002		02_AG	chronic				MF510462	MGRM-002-8, MGRM8	Yes	02_AG...MGRM_AG_002.MF510462	UD	>50: Walker2011
MI369_A5		A1	chronic		KENYA		DQ187018	MI369, MI369.A5	Yes	A1.KE..MI369_A5.DQ187018	0.017707	0.009: Bonsignori2017;0.009: Bricault2019_dataset2;0.015: Alam2017_dataset1;0.022: Bricault2019;0.02200: Doria-Rose2016;0.022: Huang2014;0.022: Huang2016a_dataset1;0.022: Kwon2018;0.022: Steinhardt2018;0.022: Xu2017
MS208_A1	1 or 2	A1D	early		KENYA		DQ187010	MS208.A1, MS208	Yes	A1D.KE..MS208_A1.DQ187010	UD	>10: Freund2015;>10: Freund2017;>25: Bonsignori2017;>25: Bricault2019_dataset2;>40: Khan2018_dataset1;>50: Alam2017_dataset1;>50: Bournazos2016_dataset1;>50: Bricault2019;>50: Bricault2019_dataset3;>50: Doria-Rose2016;>50: Ferguson2013;>50: Huang2014;>50: Huang2016a_dataset1;>50: Kwon2018;>50: Mouquet2012a;>50: Sok2013;>50: Sok2014;>50: Sok2016;>50: Steinhardt2018;>50: Wagh2018;>50: Xu2017
NAB13PRE_CL_9	2	G	acute		SWITZERLAND		EU023937		Yes	G.CH..NAB13PRE_CL_9.EU023937	UD	>50: Rusert2016
NAB5PRE_CL_1	2	B	chronic		SWITZERLAND	2003	EU023923		Yes	B.CH.2003.NAB5PRE_CL_1.EU023923	0.107	0.107: Rusert2016
NAB9PRE_CL_106	2	B	chronic		SWITZERLAND	2001	EU023928		Yes	B.CH.2001.NAB9PRE_CL_106.EU023928	0.0738	0.0738: Rusert2016
NKU3006_EC1		D			KENYA	2001	JQ715411	NKU3006.ec1, NKU3006	Yes	D.KE.2001.NKU3006_EC1.JQ715411	UD	>25: Bonsignori2017;>25: Bricault2019_dataset2;>50: Alam2017_dataset1;>50: Bricault2019;>50: Doria-Rose2016;>50: Huang2014;>50: Huang2016a_dataset1;>50: Kwon2018;>50: Steinhardt2018;>50: Wagh2018;>50: Xu2017
P0402_C2_11	2	G	chronic	CCR5	SPAIN	2002	EU885759	P0402_c2_11, P0402.c2.11, P0402	Yes	G.ES.2002.P0402_C2_11.EU885759	0.0050122	0.0007: Bonsignori2017;0.0007: Bricault2019_dataset2;0.004: Bricault2019;0.004: Kwon2018;0.004: Steinhardt2018;0.004: Xu2017;0.005: Bricault2019_dataset3;0.005: Ferguson2013;0.005: Sok2013;0.005: Sok2016;0.007: Freund2015;0.007: Freund2017;0.02: Bournazos2016_dataset1;0.02: Mouquet2012a;0.0206: Khan2018_dataset1
P1741_A2		D	chronic		SPAIN	2007	HM068556		Yes	D.ES.2007.P1741_A2.HM068556	4.345	4.345: Wagh2018
P1981_C5_3	2	G		CCR5	SPAIN	2008	FJ817369	P1981, P1981.C5.3	Yes	G.ES.2008.P1981_C5_3.FJ817369	0.0013788	0.0001: Bonsignori2017;0.0001: Bricault2019_dataset2;0.0009: Bricault2019;0.001: Bricault2019_dataset3;0.001: Sok2013;0.001: Sok2014;0.001: Sok2016;0.001: vanGils2016;0.002: Freund2015;0.002: Freund2017;0.0022: Khan2018_dataset1;0.004: Bournazos2016_dataset1;0.00400: Doria-Rose2016;0.004: Kwon2018;0.004: Mouquet2012a;0.004: Steinhardt2018;0.004: Xu2017;<0.001: Ferguson2013
P940_2_C3		D	chronic		CONGO	2007	HM068555		Yes	D.CG.2007.P940_2_C3.HM068555	UD	>50: Wagh2018
PVO_4	2 or 3	B	acute	CCR5	ITALY	1996	AY835444	PVO.4, B3(PVO.4), PVO clone 4, PVO, PV0.4, PVO4, PVO.04, PVO_04	Yes	B.IT.1996.PVO_4.AY835444	0.12227	0.0544: Rusert2016;0.094: Freund2015;0.094: Freund2017;0.098: Bricault2019_dataset3;0.098: Crooks2015;0.098: Ferguson2013;0.098: Sok2013;0.098: Sok2014;0.098: Sok2016;0.098: vanGils2016;0.113: Bonsignori2017;0.113: Bricault2019_dataset2;0.129: Georgiev2013_dataset4;0.13: Doria-Rose2014;0.131: Bournazos2016_dataset1;0.131: Mouquet2012a;0.132: Bricault2019;0.13200: Doria-Rose2016;0.132: Huang2014;0…
Q168_A2	2	A1D	acute		KENYA	1995	AF407148	Q168, Q168a2, Q168.a2, Q168ENVa2	Yes	A1D.KE.1995.Q168_A2.AF407148	UD	>1: Goo2012;>25: Alam2017_dataset2;>25: Bonsignori2017;>25: Bricault2019_dataset2;>50: Alam2017_dataset1;>50: Bricault2019;>50: Doria-Rose2014;>50: Doria-Rose2016;>50: Georgiev2013_dataset4;>50: Huang2014;>50: Huang2016a_dataset1;>50: Kwon2018;>50: Steinhardt2018;>50: Xu2017
Q168_B23		A1D	acute		KENYA	1995	AF407149	Q168b23	Yes	A1D.KE.1995.Q168_B23.AF407149	UD	>1: Goo2012
Q259_17	2	A1	intermediate		KENYA	1994	AF407152	Q259ENVd2.17, Q259.17, Q259d2.17, Q259.d2.17, Q259, Q259_D2_17	Yes	A1.KE.1994.Q259_17.AF407152	7.52692	3.071: Freund2015;3.071: Freund2017;3.716: Wagh2018;8.99: Bournazos2016_dataset1;8.99: Mouquet2012a;15.379: Bricault2019_dataset3;15.379: Ferguson2013;15.379: Sok2013;>1: Goo2012;>25: Bonsignori2017;>25: Bricault2019_dataset2;>50: Alam2017_dataset1;>50: Bricault2019;>50: Doria-Rose2014;>50: Doria-Rose2016;>50: Huang2014;>50: Huang2016a_dataset1;>50: Kwon2018;>50: Steinhardt2018;>50: Xu2017
Q259_D2_26		A1	intermediate		KENYA	1994	AF407153	Q259d2.26, Q259.d2.26	Yes	A1.KE.1994.Q259_D2_26.AF407153	UD	>1: Goo2012
Q259_W6		A1	intermediate		KENYA	1994	AF407151	Q259.w6	Yes	A1.KE.1994.Q259_W6.AF407151	0.002	0.002: Goo2012
Q461_C2		A1	acute		KENYA	1995	AF407154	Q461c2	Yes	A1.KE.1995.Q461_C2.AF407154	UD	>1: Goo2012
Q461_D1_PNS0D		A1	acute		KENYA	1995	AF407155	Q461.d1, Q461d1	Yes	A1.KE.1995.Q461_D1_PNS0D.AF407155	UD	>1: Goo2012
Q461_E2	2	A1	acute		KENYA	1995	AF407156	Q461e2, Q461ENVe2, Q461.e2, Q461	Yes	A1.KE.1995.Q461_E2.AF407156	UD	>10: Freund2015;>10: Freund2017;>10: vanGils2016;>1: Goo2012;>25: Bonsignori2017;>25: Bricault2019_dataset2;>40: Khan2018_dataset1;>50: Alam2017_dataset1;>50: Bournazos2016_dataset1;>50: Bournazos2016_dataset2;>50: Bricault2019;>50: Bricault2019_dataset3;>50: Doria-Rose2014;>50: Doria-Rose2016;>50: Ferguson2013;>50: Kwon2018;>50: Mouquet2012a;>50: Sok2013;>50: Sok2014;>50: Sok2016;>50: Steinhardt…
Q769_B9_PNS79D	2	A1	early		KENYA	1996	AF407157	Q769.B9, Q769b9	Yes	A1.KE.1996.Q769_B9_PNS79D.AF407157	UD	>1: Goo2012
Q769_D22	2	A1	early		KENYA	1996	AF407158	Q769, Q769d22, Q769.d22, Q769ENVd22	Yes	A1.KE.1996.Q769_D22.AF407158	UD	>10: Freund2015;>10: Freund2017;>10: vanGils2016;>1: Goo2012;>25: Bonsignori2017;>25: Bricault2019_dataset2;>40: Khan2018_dataset1;>50: Alam2017_dataset1;>50: Bournazos2016_dataset1;>50: Bricault2019;>50: Bricault2019_dataset3;>50: Crooks2015;>50: Doria-Rose2014;>50: Doria-Rose2016;>50: Ferguson2013;>50: Huang2014;>50: Huang2016a_dataset1;>50: Kwon2018;>50: Mouquet2012a;>50: Sok2013;>50: Sok2014;…
Q769_H5		A1	early		KENYA	1996	AF407159	Q769h5, Q765.h5, Q769.h55, Q769.h5	Yes	A1.KE.1996.Q769_H5.AF407159	UD	>1: Goo2012;>25: Alam2017_dataset2;>25: Bonsignori2017;>25: Bricault2019_dataset2;>50: Alam2017_dataset1;>50: Crooks2015;>50: Georgiev2013_dataset4;>50: Huang2014;>50: Huang2016a_dataset1;>50: Kwon2018;>50: Rusert2016;>50: Steinhardt2018;>50: Xu2017
Q842_D12	2	A1	early	CCR5	KENYA	1994	AF407160	Q842, Q842.d12, Q842d12, Q842_d12_PNS70d, Q842ENVd12	Yes	A1.KE.1994.Q842_D12.AF407160	0.011547	0.004: Goo2012;0.004: Wagh2018;0.005: Bricault2019_dataset3;0.005: Ferguson2013;0.005: Sok2013;0.007: Bonsignori2017;0.007: Bricault2019_dataset2;0.008: Alam2017_dataset1;0.01: Freund2015;0.010: Freund2017;0.016: Bricault2019;0.01600: Doria-Rose2016;0.016: Huang2014;0.016: Huang2016a_dataset1;0.016: Kwon2018;0.016: Steinhardt2018;0.016: Xu2017;0.02: Doria-Rose2014;0.021: Georgiev2013_dataset4;0.0…
Q842_D14		A1	early	CCR5	KENYA	1994	AF407161	Q842d14	Yes	A1.KE.1994.Q842_D14.AF407161	0.004	0.004: Goo2012
Q842_D16	2	A1	early	CCR5	KENYA	1994	AF407162	Q842.d16, Q842d16	Yes	A1.KE.1994.Q842_D16.AF407162	0.06	0.06: Goo2012
QA013_70I_H1		D	intermediate		KENYA	1995	FJ866134	QA013.70I.ENV.H1	Yes	D.KE.1995.QA013_70I_H1.FJ866134	UD	>1: Goo2012
QA013_70I_M12		D	intermediate		KENYA	1995	FJ866135	QA013.70I.ENV.M12	Yes	D.KE.1995.QA013_70I_M12.FJ866135	UD	>1: Goo2012
QA465_59M_A1		D	intermediate		KENYA	1993	FJ866136	QA465.59M.ENV.A1	Yes	D.KE.1993.QA465_59M_A1.FJ866136	0.03	0.03: Goo2012
QA465_59M_D1		D	intermediate		KENYA	1993	FJ866137	QA465.59M.ENV.D1	Yes	D.KE.1993.QA465_59M_D1.FJ866137	0.03	0.03: Goo2012
QA790_204I_A4		A1D	chronic		KENYA	1996	FJ866124	QA790.204I.ENV.A4	Yes	A1D.KE.1996.QA790_204I_A4.FJ866124	UD	>1: Goo2012
QA790_204I_C1		A1D	chronic		KENYA	1996	FJ866125	QA790.2041.ENV.C1, QA790.2041.c1	Yes	A1D.KE.1996.QA790_204I_C1.FJ866125	UD	>1: Goo2012
QA790_204I_C8		A1D	chronic		KENYA	1996	FJ866126	QA790.2041.ENV.C8	Yes	A1D.KE.1996.QA790_204I_C8.FJ866126	UD	>1: Goo2012
QA790_204I_E2		A1D	chronic		KENYA	1996	FJ866127	QA790.2041.ENV.E2	Yes	A1D.KE.1996.QA790_204I_E2.FJ866127	UD	>1: Goo2012
QB099_391M_B1		C	chronic		KENYA	1995	FJ866131	QB099.391M.ENV.B1	Yes	C.KE.1995.QB099_391M_B1.FJ866131	0.03	0.03: Goo2012
QB099_391M_C8		C	chronic		KENYA	1995	FJ866132	QB099.391M.ENV.C8	Yes	C.KE.1995.QB099_391M_C8.FJ866132	0.03	0.03: Goo2012
QB726_70M_B3		A1	intermediate		KENYA	1996	FJ866111	QB726.70M.ENV.B3	Yes	A1.KE.1996.QB726_70M_B3.FJ866111	0.77	0.77: Goo2012
QB857_110I_B3		D	chronic		KENYA	1997	FJ866138	QB857.110I.ENV.B3, QB857.B3	Yes	D.KE.1997.QB857_110I_B3.FJ866138	UD	>1: Goo2012
QC406_70M_F3	2	C	intermediate		KENYA	1997	FJ866133	QC406.F3, QC406.70M.ENV.F3	Yes	C.KE.1997.QC406_70M_F3.FJ866133	0.01	0.01: Goo2012
QD435_100M_A4	2	D	chronic		KENYA	1999	FJ866139	QD435.A4, QD435.100M.ENV.A4	Yes	D.KE.1999.QD435_100M_A4.FJ866139	UD	>1: Goo2012
QD435_100M_B5		D	chronic		KENYA	1999	FJ866140	QD435.100M.ENV.B5	Yes	D.KE.1999.QD435_100M_B5.FJ866140	UD	>1: Goo2012
QD435_100M_E1		D	chronic		KENYA	1999	FJ866141	QD435.100M.ENV.E1	Yes	D.KE.1999.QD435_100M_E1.FJ866141	UD	>1: Goo2012
QF495_23M_A1		A1	acute		KENYA	2005	FJ866113	QF495.23M.ENV.A1	Yes	A1.KE.2005.QF495_23M_A1.FJ866113	UD	>1: Goo2012
QF495_23M_A3		A1	acute		KENYA	2005	FJ866114	QF495.23M.ENV.A3	Yes	A1.KE.2005.QF495_23M_A3.FJ866114	UD	>1: Goo2012
QF495_23M_B2		A1	acute		KENYA	2005	FJ866115	QF495.23M.ENV.B2	Yes	A1.KE.2005.QF495_23M_B2.FJ866115	UD	>1: Goo2012
QF495_23M_D1		A1	acute		KENYA	2005	FJ866116	QF495.23M.ENV.D1	Yes	A1.KE.2005.QF495_23M_D1.FJ866116	UD	>1: Goo2012
QG393_60M_A1		21_A2D	intermediate		KENYA	2004	FJ866128	QG393.60M.ENV.A1	Yes	21_A2D.KE.2004.QG393_60M_A1.FJ866128	UD	>1: Goo2012
QG393_60M_B7		21_A2D	intermediate		KENYA	2004	FJ866129	QG393.60M.ENV.B7	Yes	21_A2D.KE.2004.QG393_60M_B7.FJ866129	UD	>1: Goo2012
QG393_60M_B8		21_A2D	intermediate		KENYA	2004	FJ866130	QG393.60M.ENV.B8	Yes	21_A2D.KE.2004.QG393_60M_B8.FJ866130	UD	>1: Goo2012
QG984_21M_A3		A1	acute		KENYA	2004	FJ866117	QG984.21M.ENV.A3	Yes	A1.KE.2004.QG984_21M_A3.FJ866117	UD	>1: Goo2012
QH0515_1	2	B	intermediate	CCR5	TRINIDAD AND TOBAGO	1994	AY835440	QHO515, QH0515.1, QH0515, QH0515.01, QH0515_01	Yes	B.TT.1994.QH0515_1.AY835440	6.55875	0.4: Crooks2015;8.7: Bricault2019;8.70000: Doria-Rose2016;8.7: Huang2014;8.7: Huang2016a_dataset1;8.7: Kwon2018;8.7: Steinhardt2018;8.7: Xu2017;9.88: Bonsignori2017;9.88: Bricault2019_dataset2
QH0692_42	2	B	acute	CCR5	TRINIDAD AND TOBAGO	1994	AY835439	QH0692, QH0692.42, QH0692 clone 42, QHO692, QHO692.42, QH0692_M	Yes	B.TT.1994.QH0692_42.AY835439	0.58674	0.26: Crooks2015;0.283: Rusert2016;0.302: Bricault2019_dataset3;0.302: Ferguson2013;0.302: Sok2013;0.302: Sok2014;0.302: Sok2016;0.302: vanGils2016;0.4639: Khan2018_dataset1;0.498: Freund2015;0.498: Freund2017;0.823: Walker2011;0.891: Bonsignori2017;0.891: Bricault2019_dataset2;0.94: Bricault2019;0.94: Doria-Rose2014;0.94000: Doria-Rose2016;0.94: Huang2014;0.94: Huang2016a_dataset1;0.94: Kwon2018…
QH209_14M_A2		A1	acute		KENYA	2005	FJ866118	QH029.14M.A2, QH209_14M_ENV_A2, QH209, QH209.14M.ENV.A2, QH209.14M.A2	Yes	A1.KE.2005.QH209_14M_A2.FJ866118	UD	>1: Goo2012;>25: Bonsignori2017;>25: Bricault2019_dataset2;>50: Alam2017_dataset1;>50: Bricault2019;>50: Doria-Rose2016;>50: Huang2014;>50: Huang2016a_dataset1;>50: Kwon2018;>50: Steinhardt2018;>50: Xu2017
QH343_21M_A10		A1	acute		KENYA	2005	FJ866119	QH343.21M.ENV.A10	Yes	A1.KE.2005.QH343_21M_A10.FJ866119	UD	>1: Goo2012
QH343_21M_B5		A1	acute		KENYA	2005	FJ866120	QH343.21M.ENV.B5	Yes	A1.KE.2005.QH343_21M_B5.FJ866120	UD	>1: Goo2012
QH359_21M_C1		A1	acute		KENYA	2005	FJ866121	QH359.21M.ENV.C1	Yes	A1.KE.2005.QH359_21M_C1.FJ866121	UD	>1: Goo2012
QH359_21M_D1		A1	acute		KENYA	2005	FJ866122	QH359.21M.ENV.D1	Yes	A1.KE.2005.QH359_21M_D1.FJ866122	UD	>1: Goo2012
R1166_C1	2	01_AE	early		THAILAND	1998	JQ352783	R1166.c01, R1166rsga, R1166rsga_c1, R1166_C01, R1166, R1166.c1	Yes	01_AE.TH.1998.R1166_C1.JQ352783	UD	>10: Freund2015;>10: Freund2017;>10: vanGils2016;>25: Bonsignori2017;>25: Bricault2019_dataset2;>40: Khan2018_dataset1;>50: Alam2017_dataset1;>50: Bournazos2016_dataset1;>50: Bricault2019;>50: Bricault2019_dataset3;>50: Doria-Rose2016;>50: Huang2014;>50: Huang2016a_dataset1;>50: Kwon2018;>50: Mouquet2012a;>50: Sok2013;>50: Sok2014;>50: Sok2016;>50: Steinhardt2018;>50: Xu2017
R18553	2	A1	early		RWANDA	2007	HM215434		Yes	A1.RW.2007.R18553.HM215434	0.004	0.004: Wagh2018
R2184_C4	2	01_AE	early	CCR5	THAILAND	2001	JN944665	R2184_C04, R2184rsga_c4, R2184rsga4, R2184.c04, R2184.c4, R2184	Yes	01_AE.TH.2001.R2184_C4.JN944665	UD	>10: Freund2015;>10: Freund2017;>25: Bonsignori2017;>25: Bricault2019_dataset2;>40: Khan2018_dataset1;>50: Alam2017_dataset1;>50: Bournazos2016_dataset1;>50: Bricault2019;>50: Bricault2019_dataset3;>50: Doria-Rose2016;>50: Huang2014;>50: Huang2016a_dataset1;>50: Kwon2018;>50: Mouquet2012a;>50: Sok2013;>50: Sok2014;>50: Sok2016;>50: Steinhardt2018;>50: Xu2017
R3265_C6	2	01_AE	chronic		THAILAND	1999	JX512903	R3265rsga, R3265.c6, R3265_C06, R3265rsga_c6, R3265.c06	Yes	01_AE.TH.1999.R3265_C6.JX512903	UD	>10: Freund2015;>10: Freund2017;>10: vanGils2016;>25: Bonsignori2017;>25: Bricault2019_dataset2;>40: Khan2018_dataset1;>50: Bournazos2016_dataset1;>50: Bricault2019;>50: Bricault2019_dataset3;>50: Huang2014;>50: Huang2016a_dataset1;>50: Kwon2018;>50: Sok2013;>50: Sok2014;>50: Sok2016;>50: Steinhardt2018;>50: Xu2017
R880F_ENV		A1	intermediate		RWANDA	2007	JX236678	R880F.Env	Yes	A1.RW.2007.R880F_ENV.JX236678	0.527	0.527: Wagh2018
REJO4541_67	2	B	acute	CCR5	UNITED STATES	2001	AY835449	REJO, REJO4541.67, REJO.67, REJ04541.67, REJO4541 clone 67, REJO4541, REJO_67	Yes	B.US.2001.REJO4541_67.AY835449	4.50831	0.015: Crooks2015;0.7689: Khan2018_dataset1;3.607: Bournazos2016_dataset1;3.607: Mouquet2012a;4.77: Sok2014;4.774: Bricault2019_dataset3;4.774: Ferguson2013;4.774: Sok2013;4.774: Sok2016;4.774: vanGils2016;8.87: Bricault2019;8.87: Doria-Rose2014;8.87000: Doria-Rose2016;8.87: Huang2014;8.87: Huang2016a_dataset1;8.87: Kwon2018;8.87: Steinhardt2018;8.87: Xu2017;13.3: Bonsignori2017;13.3: Bricault201…
RHPA4259_7	2	B	early	CCR5	UNITED STATES	2000	AY835447	RHPA.7, RHPA, RHPA_7, RHPA4259 clone 7, RHPA4259.7, RHPA4259	Yes	B.US.2000.RHPA4259_7.AY835447	0.013971	0.01: Bonsignori2017;0.01: Bricault2019_dataset2;0.01: Doria-Rose2014;0.0108: Rusert2016;0.013: Crooks2015;0.013: Freund2015;0.013: Freund2017;0.014: Bournazos2016_dataset1;0.014: Bricault2019;0.01400: Doria-Rose2016;0.014: Huang2014;0.014: Huang2016a_dataset1;0.014: Kwon2018;0.014: Mouquet2012a;0.014: Steinhardt2018;0.014: Xu2017;0.015: Bricault2019_dataset3;0.015: Ferguson2013;0.015: Sok2013;0.…
S018_18		C	early		MALAWI			S018.18, SO18.18, SO18_18, S018	Yes	C.MW..S018_18.	0.0016733	0.0005: Bonsignori2017;0.0005: Bricault2019_dataset2;0.001: Alam2017_dataset1;0.002: Bricault2019;0.00200: Doria-Rose2016;0.002: Huang2014;0.002: Huang2016a_dataset1;0.002: Kwon2018;0.002: Steinhardt2018;0.002: Xu2017;0.009: Georgiev2013_dataset4
SC05_8C11_2344	2	B	acute		TRINIDAD AND TOBAGO	1993	EU289200	SC05.8C11.2344, SC05	Yes	B.TT.1993.SC05_8C11_2344.EU289200	0.032437	0.019: Bricault2019_dataset3;0.019: Ferguson2013;0.019: Sok2013;0.019: Sok2014;0.019: Sok2016;0.019: vanGils2016;0.03: Freund2015;0.030: Freund2017;0.0378: Khan2018_dataset1;0.093: Bournazos2016_dataset1;0.093: Mouquet2012a;0.098: Khan2018_dataset2
SC422_8	2	B	acute	CCR5	TRINIDAD AND TOBAGO	1995	AY835441	SC422.8, SC422661_8, SC422, SC422661.8, SC422661	Yes	B.TT.1995.SC422_8.AY835441	0.082099	0.038: Bricault2019_dataset3;0.038: Ferguson2013;0.038: Sok2013;0.038: Sok2014;0.038: Sok2016;0.038: vanGils2016;0.079: Freund2015;0.079: Freund2017;0.098: Bricault2019;0.09800: Doria-Rose2016;0.098: Huang2014;0.098: Huang2016a_dataset1;0.098: Kwon2018;0.098: Steinhardt2018;0.098: Walker2011;0.098: Xu2017;0.1: Doria-Rose2014;0.101: Bournazos2016_dataset1;0.101: Mouquet2012a;0.165: Bonsignori2017;…
SG3		B	chronic		UNITED STATES	1987	L02317		Yes	B.US.1987.SG3.L02317	0.121	0.121: Gardner2015
SO186_H6_5	2	C	intermediate		SOUTH AFRICA	2008	JN681247	So186_H6_5, SO186_H6_5C	Yes	C.ZA.2008.SO186_H6_5.JN681247	1.762	1.762: Bricault2019_dataset1;1.762: Wagh2016;>20: Bricault2019_datasetPGT121
SO225_H11_12	2	C	early		SOUTH AFRICA	2007	JN681252	SO_225_H11_12C, So225_H11_12	Yes	C.ZA.2007.SO225_H11_12.JN681252	0.0014422	0.001: Bricault2019_dataset1;0.001: Wagh2016;0.003: Bricault2019_datasetPGT121
SO405_T24_5	2	C	intermediate		SOUTH AFRICA	2008	JN681248	SO405_T24_5C, So405_T24_5	Yes	C.ZA.2008.SO405_T24_5.JN681248	0.0066943	0.005: Bricault2019_dataset1;0.005: Wagh2016;0.012: Bricault2019_datasetPGT121
SO431_C1_1	2	C	intermediate		SOUTH AFRICA	2007	JN681246	So431_C1_1, S0431_C1_1C	Yes	C.ZA.2007.SO431_C1_1.JN681246	0.02544	0.021: Bricault2019_datasetPGT121;0.028: Bricault2019_dataset1;0.028: Wagh2016
SO607_B6_9	3	C	early		SOUTH AFRICA	2008	KF114895	SO607_B6.9	Yes	C.ZA.2008.SO607_B6_9.KF114895	UD	>20: Bricault2019_datasetPGT121;>50: Bricault2019_dataset1;>50: Wagh2016
SO706_T10B_3	2	C	intermediate		SOUTH AFRICA	2008	JN681249	SO706_T10b_3C, So706_T10b_3	Yes	C.ZA.2008.SO706_T10B_3.JN681249	0.075296	0.072: Bricault2019_datasetPGT121;0.077: Bricault2019_dataset1;0.077: Wagh2016
T250_4	2	02_AG	early		CAMEROON	2004	EU513189	T250, 250-4, 250_4, T250-4, CRF02_AG_250, T250-4.SG3, 250	Yes	02_AG.CM.2004.T250_4.EU513189	0.00096967	0.0003: Bricault2019;0.0004: Bonsignori2017;0.0004: Bricault2019_dataset2;0.0005: Alam2017_dataset1;0.0006: Rusert2016;0.001: Bournazos2016_dataset1;0.001: Bricault2019_dataset3;0.00100: Doria-Rose2016;0.001: Huang2014;0.001: Huang2016a_dataset1;0.001: Khan2018_dataset2;0.001: Kwon2018;0.001: Mouquet2012a;0.001: Sok2013;0.001: Sok2014;0.001: Sok2016;0.001: Steinhardt2018;0.001: Xu2017;0.001: vanG…
T251_18	2 or 3	02_AG	early		CAMEROON	2004	EU513196	T251, T251-18, T25118, 251-18, 251_18	Yes	02_AG.CM.2004.T251_18.EU513196	9.67086	0.645: Bournazos2016_dataset2;1.673: Khan2018_dataset1;5.183: Freund2015;5.183: Freund2017;6.17: Bonsignori2017;6.17: Bricault2019_dataset2;7.44: Alam2017_dataset1;10.8: Bricault2019;10.80000: Doria-Rose2016;10.8: Huang2014;10.8: Huang2016a_dataset1;10.8: Kwon2018;10.8: Steinhardt2018;10.8: Xu2017;17.702: Bournazos2016_dataset1;29: Sok2014;29.016: Bricault2019_dataset3;29.016: Ferguson2013;29.016…
T252_7	2	A1G	early		CAMEROON	2004	EU513190	252_7, 252-7	Yes	A1G.CM.2004.T252_7.EU513190	0.0112	0.0112: Rusert2016
T253_11	2 or 3	02_AG	early		CAMEROON	2004	EU513191	T253-11, 253, 253-11	Yes	02_AG.CM.2004.T253_11.EU513191	UD	>25: Bonsignori2017;>25: Bricault2019_dataset2;>50: Alam2017_dataset1;>50: Bricault2019;>50: Doria-Rose2016;>50: Huang2014;>50: Huang2016a_dataset1;>50: Kwon2018;>50: Steinhardt2018;>50: Xu2017
T255_34	2	02_AG	early		CAMEROON	2004	EU513184	255-34, 255, T255, T255-34, 255_34	Yes	02_AG.CM.2004.T255_34.EU513184	7.21354	0.1381: Khan2018_dataset1;2.631: Freund2015;2.631: Freund2017;6.725: Bournazos2016_dataset1;6.725: Mouquet2012a;8.85: Alam2017_dataset1;12.8: Bonsignori2017;12.8: Bricault2019_dataset2;18.695: Bricault2019_dataset3;18.695: Ferguson2013;18.695: Sok2013;18.695: Sok2016;18.7: Sok2014;>50: Bricault2019;>50: Doria-Rose2016;>50: Huang2014;>50: Huang2016a_dataset1;>50: Kwon2018;>50: Steinhardt2018;>50: …
T257_31	2 or 3	02A1	early		CAMEROON	2004	EU513185	257-31, T257-31, T257, 257_31	Yes	02A1.CM.2004.T257_31.EU513185	UD	>10: Freund2015;>10: Freund2017;>10: vanGils2016;>25: Bonsignori2017;>25: Bricault2019_dataset2;>40: Khan2018_dataset1;>50: Alam2017_dataset1;>50: Bournazos2016_dataset1;>50: Bricault2019;>50: Bricault2019_dataset3;>50: Doria-Rose2016;>50: Ferguson2013;>50: Huang2014;>50: Huang2016a_dataset1;>50: Kwon2018;>50: Mouquet2012a;>50: Sok2013;>50: Sok2014;>50: Sok2016;>50: Steinhardt2018;>50: Xu2017
T278_50	2 or 3	02_AG	early		CAMEROON	2005	EU513198	T278, 278_50, T278-50.SG3, T278-50, 278-50, 278	Yes	02_AG.CM.2005.T278_50.EU513198	UD	>10: Freund2015;>10: Freund2017;>25: Bonsignori2017;>25: Bricault2019_dataset2;>40: Khan2018_dataset1;>50: Alam2017_dataset1;>50: Bournazos2016_dataset1;>50: Bournazos2016_dataset2;>50: Bricault2019;>50: Bricault2019_dataset3;>50: Ferguson2013;>50: Huang2014;>50: Huang2016a_dataset1;>50: Kwon2018;>50: Mouquet2012a;>50: Sok2013;>50: Sok2014;>50: Sok2016;>50: Steinhardt2018;>50: Xu2017
T280_5	2	02A1	early		CAMEROON	2005	EU513183	280-5, 280, 280_5, T280-5	Yes	02A1.CM.2005.T280_5.EU513183	0.0021886	0.002: Alam2017_dataset1;0.002: Bricault2019;0.002: Huang2014;0.002: Huang2016a_dataset1;0.002: Kwon2018;0.002: Steinhardt2018;0.002: Xu2017;0.003: Bonsignori2017;0.003: Bricault2019_dataset2
TH966_8		01_AE	chronic	CCR5	THAILAND	1993	U08456	TH966.8, 93TH966	Yes	01_AE.TH.1993.TH966_8.U08456	UD	>25: Bonsignori2017;>25: Bricault2019_dataset2;>50: Alam2017_dataset1;>50: Alam2017_dataset2;>50: Bricault2019;>50: Doria-Rose2016;>50: Huang2014;>50: Huang2016a_dataset1;>50: Kwon2018;>50: Steinhardt2018;>50: Xu2017
TH976_17	2	01_AE	chronic	CCR5	THAILAND	1993	U08458	93TH976, TH976.17	Yes	01_AE.TH.1993.TH976_17.U08458	UD	>25: Bonsignori2017;>25: Bricault2019_dataset2;>50: Alam2017_dataset1;>50: Bricault2019;>50: Doria-Rose2014;>50: Doria-Rose2016;>50: Huang2014;>50: Huang2016a_dataset1;>50: Kwon2018;>50: Steinhardt2018;>50: Xu2017
THRO4156	2	B	acute	CCR5	UNITED STATES	2000	AY835448	THRO4156.18, THRO4156_18, THRO.18, THR0.18, THR04156.18, THRO, THRO_18	Yes	B.US.2000.THRO4156.AY835448	UD	>10: Freund2015;>10: Freund2017;>25: Alam2017_dataset2;>25: Bonsignori2017;>25: Bricault2019_dataset2;>50: Bournazos2016_dataset1;>50: Bricault2019;>50: Bricault2019_dataset3;>50: Doria-Rose2014;>50: Doria-Rose2016;>50: Ferguson2013;>50: Georgiev2013_dataset4;>50: Huang2014;>50: Huang2016a_dataset1;>50: Kwon2018;>50: Mouquet2012a;>50: Steinhardt2018;>50: Walker2011;>50: Xu2017
TRJO4551_58	3	B	acute	CCR5	UNITED STATES	2001	AY835450	TRJ0.58, TRJO4551.58, TRJ04551.58, TRJO.58, TRJO_58, TRJO4551, TRJO	Yes	B.US.2001.TRJO4551_58.AY835450	2.89055	0.802: Freund2015;0.802: Freund2017;0.875: Bournazos2016_dataset2;1.31: Sok2014;1.314: Bricault2019_dataset3;1.314: Ferguson2013;1.314: Sok2013;1.314: Sok2016;1.314: vanGils2016;1.391: Khan2018_dataset1;3.728: Bournazos2016_dataset1;3.728: Mouquet2012a;4: Crooks2015;4.31: Bricault2019;4.31: Doria-Rose2014;4.31000: Doria-Rose2016;4.31: Huang2014;4.31: Huang2016a_dataset1;4.31: Kwon2018;4.31: Stein…
TRO_11	2	B	acute	CCR5	ITALY	1995	AY835445	TRO, B4(TRO.11), TRO clone 11, TRO.11, TRO11	Yes	B.IT.1995.TRO_11.AY835445	0.0074132	0.001: Bonsignori2017;0.001: Bricault2019_dataset2;0.0040: Alam2017_dataset2;0.005: Bournazos2016_dataset1;0.005: Bricault2019_dataset3;0.005: Ferguson2013;0.005: Mouquet2012a;0.005: Sok2013;0.005: Sok2014;0.005: Sok2016;0.005: vanGils2016;0.006: Bricault2019;0.00600: Doria-Rose2016;0.006: Huang2014;0.006: Huang2016a_dataset1;0.006: Kwon2018;0.006: Steinhardt2018;0.006: Xu2017;0.007: Crooks2015;0…
TV1_29		C	chronic		SOUTH AFRICA	1998	EU855132	TV1.29, TV001, TV1.29.SG3	Yes	C.ZA.1998.TV1_29.EU855132	0.097355	0.035: Bonsignori2017;0.035: Bricault2019_dataset2;0.118: Bricault2019;0.11800: Doria-Rose2016;0.118: Huang2014;0.118: Huang2016a_dataset1;0.118: Kwon2018;0.118: Steinhardt2018;0.118: Xu2017;0.196: Georgiev2013_dataset4
TZA125_17		C	chronic		TANZANIA	2001	JQ362423	TZA125, TZA125.17	Yes	C.TZ.2001.TZA125_17.JQ362423	7.9562	3.75: Georgiev2013_dataset4;5.55: Bonsignori2017;5.55: Bricault2019_dataset2;7.2: Alam2017_dataset1;9.96: Bricault2019;9.96000: Doria-Rose2016;9.96: Huang2014;9.96: Huang2016a_dataset1;9.96: Kwon2018;9.96: Steinhardt2018;9.96: Xu2017
TZBD_02		C	chronic		TANZANIA	2001	JQ362424	TZBD.02, TZBD	Yes	C.TZ.2001.TZBD_02.JQ362424	0.0022865	0.0001: Bonsignori2017;0.0001: Bricault2019_dataset2;0.005: Alam2017_dataset1;0.005: Bricault2019;0.00500: Doria-Rose2016;0.005: Huang2014;0.005: Huang2016a_dataset1;0.005: Kwon2018;0.005: Steinhardt2018;0.005: Xu2017
UG021_16		D	chronic	CXCR4	UGANDA	1992	U27399	92UG021, UG021.16	Yes	D.UG.1992.UG021_16.U27399	2.07615	0.908: Sok2016;2.11: Alam2017_dataset1;2.41: Kwon2018;2.41: Steinhardt2018;2.41: Xu2017;2.49: Bonsignori2017;2.49: Bricault2019_dataset2
UG024_2		D	chronic	CXCR4	UGANDA	1992	U43386	92UG024_2, UG024.2, 92UG024_D, 92UG024	Yes	D.UG.1992.UG024_2.U43386	UD	>25: Bonsignori2017;>25: Bricault2019_dataset2;>50: Alam2017_dataset1;>50: Bricault2019;>50: Ferguson2013;>50: Huang2014;>50: Huang2016a_dataset1;>50: Kwon2018;>50: Sok2016;>50: Steinhardt2018;>50: Walker2011;>50: Xu2017
VLGC_A1		A1	chronic		BELGIUM		AY669698	VLGCA1	Yes	A1.BE..VLGC_A1.AY669698	UD	>50: Walker2011
VLGC_B3		B	early		BRAZIL		AY669720	VLGCB3	Yes	B.BR..VLGC_B3.AY669720	0.005	0.005: Walker2011
WEAU_D15_410	2	B	acute		UNITED STATES	1990	EU289202	WEAU_D15_410_5017, WEAU_d15_410_5017, WEAU-d15.410.787, pWEAUd15.410.5017, WEAU, WEAU_d15_410_787, WEAU_D15_410_787	Yes	B.US.1990.WEAU_D15_410.EU289202	0.032826	0.017: Freund2015;0.017: Freund2017;0.026: Bricault2019_dataset3;0.026: Ferguson2013;0.026: Sok2013;0.026: Sok2014;0.026: Sok2016;0.0336: Khan2018_dataset1;0.06: Khan2018_dataset2;0.083: Bournazos2016_dataset1;0.083: Mouquet2012a
WITO4160_33	2	B	acute	CCR5	UNITED STATES	2000	AY835451	WITO.33, WIT04160.33, WITO_33, WITO4160.33, pWITO4160, WITO4160 clone 33, WITO	Yes	B.US.2000.WITO4160_33.AY835451	0.5882	0.1: Crooks2015;0.301: Freund2015;0.301: Freund2017;0.334: Bricault2019_dataset3;0.334: Ferguson2013;0.334: Sok2013;0.334: Sok2014;0.334: Sok2016;0.459: Bournazos2016_dataset1;0.459: Mouquet2012a;0.705: Bonsignori2017;0.705: Bricault2019_dataset2;0.787: Bricault2019;0.78700: Doria-Rose2016;0.787: Huang2014;0.787: Huang2016a_dataset1;0.787: Kwon2018;0.787: Steinhardt2018;0.787: Xu2017;0.79: Doria-…
X1193_C1	2	G	chronic	CCR5	SPAIN	2002	EU885761	X1193_c1, 1193_C1, X1193, X1193.c1	Yes	G.ES.2002.X1193_C1.EU885761	0.021738	0.0115: Khan2018_dataset1;0.016: Bricault2019_dataset3;0.016: Ferguson2013;0.016: Sok2013;0.016: Sok2014;0.016: Sok2016;0.016: vanGils2016;0.019: Bonsignori2017;0.019: Bricault2019_dataset2;0.022: Freund2015;0.022: Freund2017;0.028: Bricault2019;0.02800: Doria-Rose2016;0.028: Kwon2018;0.028: Steinhardt2018;0.028: Xu2017;0.045: Bournazos2016_dataset1;0.045: Mouquet2012a
X1254_C3	2	G	chronic	CCR5	SPAIN	2003	EU885762	X1254.c3, X1254_c3, X1254, 1254_C3	Yes	G.ES.2003.X1254_C3.EU885762	0.022929	0.008: Bonsignori2017;0.008: Bricault2019_dataset2;0.014: Bricault2019_dataset3;0.014: Ferguson2013;0.014: Sok2013;0.014: Sok2014;0.014: Sok2016;0.014: vanGils2016;0.024: Bricault2019;0.02400: Doria-Rose2016;0.024: Kwon2018;0.024: Steinhardt2018;0.024: Xu2017;0.029: Freund2015;0.029: Freund2017;0.035: Khan2018_dataset1;0.056: Mouquet2012a;0.485: Khan2018_dataset2
X1632_S2_B10	2	G	chronic	CCR5	SPAIN	2004	FJ817370	X1632.S2.B10, X1632, 1632_S2_B10	Yes	G.ES.2004.X1632_S2_B10.FJ817370	UD	>10: Freund2015;>10: Freund2017;>10: vanGils2016;>20: Williams2018;>25: Bonsignori2017;>25: Bricault2019_dataset2;>40: Khan2018_dataset1;>50: Alam2017_dataset2;>50: Bournazos2016_dataset1;>50: Bricault2019;>50: Bricault2019_dataset3;>50: Doria-Rose2016;>50: Ferguson2013;>50: Kwon2018;>50: Mouquet2012a;>50: Sok2013;>50: Sok2014;>50: Sok2016;>50: Steinhardt2018;>50: Webb2015;>50: Xu2017
X2088_C9	2	G	chronic	CCR5	SPAIN	2006	EU885764	X2088_c9, 2088_C9, X2088, X2088_9, X2088.c9	Yes	G.ES.2006.X2088_C9.EU885764	0.0037681	0.0006: Bonsignori2017;0.0006: Bricault2019_dataset2;0.001: Alam2017_dataset1;0.003: Bricault2019;0.003: Bricault2019_dataset3;0.00300: Doria-Rose2016;0.003: Ferguson2013;0.003: Huang2014;0.003: Huang2016a_dataset1;0.003: Kwon2018;0.003: Sok2013;0.003: Sok2014;0.003: Sok2016;0.003: Steinhardt2018;0.003: Xu2017;0.003: vanGils2016;0.0032: Rusert2016;0.007: Freund2015;0.007: Freund2017;0.011: Bourna…
X2131_C1_B5	2	G		CCR5	SPAIN	2005	FJ817368	2131_C1_B5, X2131.C1.B5, X2131	Yes	G.ES.2005.X2131_C1_B5.FJ817368	0.0067241	0.003: Bonsignori2017;0.003: Bricault2019_dataset2;0.004: Bricault2019_dataset3;0.004: Ferguson2013;0.004: Khan2018_dataset2;0.004: Sok2013;0.004: Sok2014;0.004: Sok2016;0.01: Kwon2018;0.01: Steinhardt2018;0.01: Xu2017;0.011: Freund2015;0.011: Freund2017;0.015: Bournazos2016_dataset1;0.015: Mouquet2012a;0.0174: Khan2018_dataset1
X2278_C2_B6	2	B	early		SPAIN	2007	FJ817366	X2278, X2278.C2.B6	Yes	B.ES.2007.X2278_C2_B6.FJ817366	0.0082148	0.004: Bonsignori2017;0.004: Bricault2019_dataset2;0.007: Kwon2018;0.007: Steinhardt2018;0.007: Xu2017;0.023: Webb2015;<.02: Williams2018
YU2	2	B	chronic	CCR5	UNITED STATES	1986	M93258	YU2.DG, YU-2, YU_2, YU2_DG, YU2_WT	Yes	B.US.1986.YU2.M93258	0.072782	0.026: Georgiev2013_dataset4;0.028: Sok2013;0.047: Bournazos2016_dataset1;0.068: Bricault2019;0.06800: Doria-Rose2016;0.068: Huang2014;0.068: Huang2016a_dataset1;0.068: Kwon2018;0.068: Steinhardt2018;0.068: Xu2017;0.079: Bonsignori2017;0.079: Bricault2019_dataset2;0.095: Crooks2015;0.098: Mouquet2012a;0.121: Gardner2015;0.1550: Alam2017_dataset2;0.18: MacLeod2016
ZA012_29	2	C	chronic	CCR5	SOUTH AFRICA	1997	EU855133	C97ZA012, ZAO12.29, ZA012, ZA012.29, 97ZA012	Yes	C.ZA.1997.ZA012_29.EU855133	0.0033515	0.0008: Bonsignori2017;0.0008: Bricault2019_dataset2;0.0020: Alam2017_dataset2;0.002: Ferguson2013;0.002: Walker2011;0.003: Alam2017_dataset1;0.005: Bricault2019;0.00500: Doria-Rose2016;0.005: Huang2014;0.005: Huang2016a_dataset1;0.005: Kwon2018;0.005: Steinhardt2018;0.005: Xu2017;0.007: Georgiev2013_dataset4;0.009: Crooks2015
ZENV07_0504_15	2	B			SWITZERLAND		KU600814		Yes	B.CH..ZENV07_0504_15.KU600814	4.86	4.86: Rusert2016
ZENV16_1202_7	2	B			SWITZERLAND		KU600818		Yes	B.CH..ZENV16_1202_7.KU600818	UD	>50: Rusert2016
ZENV32_0111_5	2	01_AE			SWITZERLAND		KU600816		Yes	01_AE.CH..ZENV32_0111_5.KU600816	UD	>50: Rusert2016
ZENV91_0505_12	2	B			SWITZERLAND		KU600815		Yes	B.CH..ZENV91_0505_12.KU600815	UD	>50: Rusert2016
ZENV92_1008_8	2	01_AE			SWITZERLAND		KU600817		Yes	01_AE.CH..ZENV92_1008_8.KU600817	UD	>50: Rusert2016
ZM106_9	2	C	intermediate		ZAMBIA	1998	AY424163	ZM106F.PB9, 106F9, ZM106F_PB9, ZM106, ZM106.9	Yes	C.ZM.1998.ZM106_9.AY424163	0.0034489	0.0007: Bonsignori2017;0.0007: Bricault2019_dataset2;0.0008: Alam2017_dataset2;0.002: Alam2017_dataset1;0.002: Bricault2019_dataset1;0.002: Wagh2016;0.005: Bricault2019;0.00500: Doria-Rose2016;0.005: Huang2014;0.005: Huang2016a_dataset1;0.005: Kwon2018;0.005: Steinhardt2018;0.005: Xu2017;0.0062: Rusert2016;0.007: Bricault2019_datasetPGT121;0.01: Crooks2015;0.013: Georgiev2013_dataset4
ZM109_4	1B or 2	C	chronic		ZAMBIA	2000	AY424138	ZM109F, ZM109F_PB4, ZMN109.PB4, ZMN109F.PB4, ZM109.4, ZM109F.PB4	Yes	C.ZM.2000.ZM109_4.AY424138	9.23928	1.121: Bournazos2016_dataset2;3.66: Khan2018_dataset1;5.289: Bricault2019_dataset1;5.289: Wagh2016;7.894: Bournazos2016_dataset1;7.894: Mouquet2012a;8.639: Bricault2019_dataset3;8.639: Ferguson2013;8.639: Sok2013;8.639: Sok2016;8.64: Sok2014;8.64: vanGils2016;8.924: Bricault2019_datasetPGT121;8.924: Freund2015;8.924: Freund2017;11.7: Bonsignori2017;11.7: Bricault2019_dataset2;12.7: Alam2017_datas…
ZM135_10A	2	C	chronic		ZAMBIA	1998	AY424079	ZM135M, ZM135.10a, ZM135M_PL10A, ZM135M.PL10a	Yes	C.ZM.1998.ZM135_10A.AY424079	0.89698	0.312: Bricault2019_dataset1;0.312: Wagh2016;0.3597: Khan2018_dataset1;0.576: Bournazos2016_dataset1;0.576: Mouquet2012a;0.716: Bricault2019_dataset3;0.716: Ferguson2013;0.716: Sok2013;0.716: Sok2014;0.716: Sok2016;0.73: Bricault2019_datasetPGT121;0.73: Freund2015;0.730: Freund2017;1.5: Bricault2019;1.5: Doria-Rose2014;1.50000: Doria-Rose2016;1.5: Huang2014;1.5: Huang2016a_dataset1;1.5: Kwon2018;…
ZM176_66		C	early		ZAMBIA			ZM176.66, ZM176	Yes	C.ZM..ZM176_66.	14.5762	13.8: Bricault2019;13.80000: Doria-Rose2016;13.8: Huang2014;13.8: Huang2016a_dataset1;13.8: Kwon2018;13.8: Steinhardt2018;13.8: Xu2017;14.1: Alam2017_dataset1;15.4: Bonsignori2017;15.4: Bricault2019_dataset2;19.8: Georgiev2013_dataset4
ZM197_7	1B or 2	C	early	CCR5	ZAMBIA	2002	DQ388515	ZM14654M.7, ZM197.7, ZM197M, ZM197M_PB7, ZM197M.PB7	Yes	C.ZM.2002.ZM197_7.DQ388515	UD	>10: Freund2015;>10: Freund2017;>1: Khan2018_dataset2;>20: Bricault2019_datasetPGT121;>25: Bonsignori2017;>25: Bricault2019_dataset2;>40: Khan2018_dataset1;>50: Alam2017_dataset1;>50: Bournazos2016_dataset1;>50: Bricault2019;>50: Bricault2019_dataset1;>50: Bricault2019_dataset3;>50: Doria-Rose2014;>50: Doria-Rose2016;>50: Ferguson2013;>50: Huang2014;>50: Huang2016a_dataset1;>50: Kwon2018;>50: Mou…
ZM214_15	2	C	early	CCR5	ZAMBIA	2003	DQ388516	ZM214M_PL15, ZM214.15, ZM17086M.15, ZM214M, ZM214M.PL15	Yes	C.ZM.2003.ZM214_15.DQ388516	0.46438	0.207: Bricault2019_dataset1;0.207: Wagh2016;0.228: Rusert2016;0.236: Bournazos2016_dataset1;0.236: Mouquet2012a;0.288: Bricault2019_datasetPGT121;0.288: Freund2015;0.288: Freund2017;0.2975: Khan2018_dataset1;0.46: Bricault2019_dataset3;0.46: Ferguson2013;0.46: Sok2013;0.46: Sok2014;0.46: Sok2016;0.46: vanGils2016;0.581: Khan2018_dataset2;0.68: Doria-Rose2014;0.682: Bricault2019;0.68200: Doria-Ro…
ZM215_8	2	C	early	CCR5	ZAMBIA	2002	DQ422948	ZM215F.PB8, ZM215F, ZM215.8, ZM215F_PB8, ZM17109F.8	Yes	C.ZM.2002.ZM215_8.DQ422948	0.011753	0.008: Bricault2019_dataset1;0.008: Wagh2016;0.01: Alam2017_dataset1;0.01: Bricault2019_datasetPGT121;0.011: Bonsignori2017;0.011: Bricault2019_dataset2;0.014: Bricault2019;0.01400: Doria-Rose2016;0.014: Huang2014;0.014: Huang2016a_dataset1;0.014: Kwon2018;0.014: Steinhardt2018;0.014: Xu2017
ZM233_6	2	C	early	CCR5	ZAMBIA	2002	DQ388517	ZM233M_PB6, ZM233M, ZM18108M.6, ZM233M.PB6, ZM233.6	Yes	C.ZM.2002.ZM233_6.DQ388517	2.3113	0.9032: Khan2018_dataset1;1.14000: Doria-Rose2016;1.359: Bricault2019_dataset1;1.359: Wagh2016;1.451: Bournazos2016_dataset1;1.451: Mouquet2012a;2.13: Bonsignori2017;2.13: Bricault2019_dataset2;2.47: Alam2017_dataset1;2.809: Bricault2019_datasetPGT121;2.809: Freund2015;2.809: Freund2017;3.689: Bricault2019_dataset3;3.689: Ferguson2013;3.69: Sok2014;4.14: Kwon2018;4.14: Steinhardt2018;4.14: Xu2017…
ZM246F	2	C	acute		ZAMBIA	2003	FJ496194	246F, ZM246F C1G, 246F_C1G, ZM246F.D5, 246FC1G, ZM246	Yes	C.ZM.2003.ZM246F.FJ496194	0.052942	0.0341: Khan2018_dataset1;0.041: Bricault2019_dataset3;0.041: Ferguson2013;0.041: Sok2013;0.041: Sok2014;0.041: Sok2016;0.041: vanGils2016;0.047: Bricault2019_dataset1;0.047: Wagh2016;0.082: Bricault2019_datasetPGT121;0.082: Freund2015;0.082: Freund2017;0.083: Bournazos2016_dataset1;0.083: Mouquet2012a
ZM247_V1	2	C	acute		ZAMBIA	2003	FJ496204	ZM247V1_REV_, ZM247v1(Rev-), ZM247Fv1_Rev-, ZM247V1, ZM247, ZM247F.F7	Yes	C.ZM.2003.ZM247_V1.FJ496204	0.028619	0.023: Bricault2019_dataset1;0.023: Wagh2016;0.027: Bournazos2016_dataset1;0.027: Mouquet2012a;0.0279: Khan2018_dataset1;0.028: Bricault2019_dataset3;0.028: Ferguson2013;0.028: Sok2013;0.028: Sok2014;0.028: Sok2016;0.036: Bricault2019_datasetPGT121;0.036: Freund2015;0.036: Freund2017
ZM249_1	2	C	acute	CCR5	ZAMBIA	2003	DQ388514	ZM249M.PL1, ZM249M, ZM19443M.1, ZM249.1, ZM249M_PL1	Yes	C.ZM.2003.ZM249_1.DQ388514	3.2	3.2: Rusert2016;>10: Freund2015;>10: Freund2017;>1: Khan2018_dataset2;>20: Bricault2019_datasetPGT121;>25: Bonsignori2017;>25: Bricault2019_dataset2;>40: Khan2018_dataset1;>50: Alam2017_dataset1;>50: Bournazos2016_dataset1;>50: Bricault2019;>50: Bricault2019_dataset1;>50: Bricault2019_dataset3;>50: Doria-Rose2014;>50: Doria-Rose2016;>50: Ferguson2013;>50: Huang2014;>50: Huang2016a_dataset1;>50: K…
ZM53_12	2	C	chronic		ZAMBIA	2000	AY423984	53M12, ZM53M, ZM53M_PB12, ZM53M.PB12, ZM53.12	Yes	C.ZM.2000.ZM53_12.AY423984	0.0010825	0.0001: Bonsignori2017;0.0001: Bricault2019_dataset2;0.0008: Bricault2019;0.001: Alam2017_dataset1;0.001: Bournazos2016_dataset1;0.001: Bricault2019_dataset1;0.001: Bricault2019_dataset3;0.001: Bricault2019_datasetPGT121;0.001: Freund2015;0.001: Freund2017;0.001: Sok2013;0.001: Sok2014;0.001: Sok2016;0.001: vanGils2016;0.0013: Khan2018_dataset1;0.00200: Doria-Rose2016;0.002: Huang2014;0.002: Huan…
ZM55_28A	2	C	intermediate		ZAMBIA	1998	AY423971	ZM55F_PB28A, 55F28A, ZM55.28a, ZM55, ZM55F.PB28a	Yes	C.ZM.1998.ZM55_28A.AY423971	0.063964	0.046: Bonsignori2017;0.046: Bricault2019_dataset2;0.049: Bricault2019_dataset1;0.049: Wagh2016;0.053: Bricault2019_datasetPGT121;0.065: Alam2017_dataset1;0.07: Bricault2019;0.07000: Doria-Rose2016;0.07: Huang2014;0.07: Huang2016a_dataset1;0.07: Kwon2018;0.07: Steinhardt2018;0.07: Xu2017;0.072: Georgiev2013_dataset4;0.0780: Alam2017_dataset2;0.097: Crooks2015
Geometric mean of detected										0.06961
Geometric mean of all (undetected set to 100(IC50/80) or 20(ID50/80))										0.96888
% detected (detected/total)										64% (405/635)
